# Supplementary material for: ﻿New species and records of Phaeobotryon (Botryosphaeriales, Botryosphaeriaceae) from Larix in China
Source: MycoKeys. 2025 Jan 6;112:1–15. doi: 10.3897/mycokeys.112.139053 (PMC11730088; doi:10.3897/mycokeys.112.139053)
Supplement: XML Treatment for Phaeobotryon laricinum [file mycokeys.112.139053-treatment1.xml]

<!DOCTYPE tp:taxon-treatment
  PUBLIC "-//TaxonX//DTD Taxonomic Treatment Publishing DTD v0 20100105//EN" "tax-treatment-NSO.dtd">
<tp:taxon-treatment xmlns:tp="http://www.plazi.org/taxpub"><tp:treatment-meta><kwd-group><label>Taxon classification</label><kwd>
                <named-content content-type="kingdom">Fungi</named-content>
              </kwd><kwd>
                <named-content content-type="order">Botryosphaeriales</named-content>
              </kwd><kwd>
                <named-content content-type="family">Botryosphaeriaceae</named-content>
              </kwd></kwd-group><mixed-citation publication-type="journal"><person-group><name><surname>Zhu</surname><given-names>Yeting</given-names></name><name><surname>Liang</surname><given-names>Yingmei</given-names></name><name><surname>Peng</surname><given-names>Cheng</given-names></name></person-group><article-title>﻿New species and records of <italic><tp:taxon-name><tp:taxon-name-part taxon-name-part-type="genus" reg="Phaeobotryon">Phaeobotryon</tp:taxon-name-part></tp:taxon-name></italic> (<tp:taxon-name><tp:taxon-name-part taxon-name-part-type="order">Botryosphaeriales</tp:taxon-name-part></tp:taxon-name>, <tp:taxon-name><tp:taxon-name-part taxon-name-part-type="family">Botryosphaeriaceae</tp:taxon-name-part></tp:taxon-name>) from <italic><tp:taxon-name><tp:taxon-name-part taxon-name-part-type="genus" reg="Larix">Larix</tp:taxon-name-part></tp:taxon-name></italic> in China</article-title><source>MycoKeys</source><day>06</day><month>01</month><year>2025</year><volume>112</volume><fpage>1</fpage><lpage>15</lpage><pub-id pub-id-type="doi">10.3897/mycokeys.112.139053</pub-id></mixed-citation></tp:treatment-meta><tp:nomenclature><label>﻿</label><tp:taxon-name>
              <object-id xmlns:xlink="http://www.w3.org/1999/xlink" content-type="arpha" xlink:type="simple">E95946F3-E0F6-5818-BFD6-8B0E92B63C6C</object-id>
              <tp:taxon-name-part taxon-name-part-type="genus" reg="Phaeobotryon">Phaeobotryon</tp:taxon-name-part>
              <tp:taxon-name-part taxon-name-part-type="species" reg="laricinum">laricinum</tp:taxon-name-part>
              <object-id xmlns:xlink="http://www.w3.org/1999/xlink" content-type="mycobank" xlink:type="simple"> 854522</object-id>
            </tp:taxon-name><tp:taxon-authority>Y.T. Zhu &amp; Y.M. Liang</tp:taxon-authority><tp:taxon-status xmlns:xlink="http://www.w3.org/1999/xlink" xlink:type="simple">sp. nov.</tp:taxon-status><xref ref-type="fig" rid="F2">Fig. 2</xref></tp:nomenclature><tp:treatment-sec sec-type="etymology" id="SECID0EMWCI"><title>Etymology.</title><p>Named after the host genus on which it was collected, <italic><tp:taxon-name><tp:taxon-name-part taxon-name-part-type="genus" reg="Larix">Larix</tp:taxon-name-part></tp:taxon-name></italic>.</p></tp:treatment-sec><tp:treatment-sec sec-type="description" id="SECID0EZWCI"><title>Descriptions.</title><p><bold><italic>Sexual morph</italic></bold>: Not observed. <bold><italic>Asexual morph</italic></bold>: Conidiomata pycnidial, scattered, immersed, or semi-immersed to erumpent from bark surface, globose to ovoid, unilocular, 365–820 µm diam. Disc black, 215–360 µm in diam. Ostioles single, central, 35–75 µm. Conidiophores reduced to conidiogenous cells. Paraphyses present, hyaline, thin-walled, arising from the conidiogenous layer, extending above the level of developing conidia, tip rounded, aseptate, up to 60.5 × 2.5 µm. Conidiogenous cells hyaline, smooth, thin-walled, holoblastic, cylindrical, phialidic, proliferating internally with visible periclinal thickening, 11.0–41.0 × 1.0–3.5 µm. Conidia initially hyaline, becoming brown with age, dark brown, aseptate, smooth with granular contents, guttulate, thick-walled, oblong to cylindrical, straight, both ends broadly rounded, 27.5–37.0 × 10.0–18.0 µm (av. ± S.D. = 32.2 ± 2.08 × 14.01 ± 1.77 µm), L/W = 2.3 ± 0.3.</p><fig id="F2" position="float" orientation="portrait"><object-id xmlns:xlink="http://www.w3.org/1999/xlink" content-type="doi" xlink:type="simple">10.3897/mycokeys.112.139053.figure2</object-id><object-id xmlns:xlink="http://www.w3.org/1999/xlink" content-type="arpha" xlink:type="simple">6EDEDB4F-AE38-5A31-AC1F-C3DCE8120822</object-id><label>Figure 2.</label><caption><p><italic><tp:taxon-name><tp:taxon-name-part taxon-name-part-type="genus" reg="Phaeobotryon">Phaeobotryon</tp:taxon-name-part><tp:taxon-name-part taxon-name-part-type="species" reg="laricinum">laricinum</tp:taxon-name-part></tp:taxon-name></italic> (<named-content xmlns:xlink="http://www.w3.org/1999/xlink" content-type="dwc:institutional_code" xlink:title="Museum of Beijing Forestry University" xlink:href="http://grbio.org/institution/beijing-forestry-university" xlink:type="simple">BJFC</named-content>-S2370) <bold>A</bold> habit of conidiomata on twig <bold>B, D</bold> longitudinal section through a conidioma <bold>C, E</bold> transverse section of a conidioma <bold>F–K</bold> conidiogenous cells and conidia <bold>L</bold> conidia <bold>M</bold> colony on PDA after 14 days. Scale bars: 500 µm (<bold>A–C</bold>); 50 µm (<bold>D, E</bold>); 10 µm (<bold>F–L</bold>);</p></caption><graphic xmlns:xlink="http://www.w3.org/1999/xlink" xlink:href="mycokeys-112-001-g002.jpg" position="float" orientation="portrait" xlink:type="simple" id="oo_1214610.jpg"><uri content-type="original_file" xlink:type="simple">https://binary.pensoft.net/fig/1214610</uri></graphic></fig></tp:treatment-sec><tp:treatment-sec sec-type="description" id="SECID0EVYCI"><title>Culture characteristics.</title><p>Colonies on PDA flat, spreading, with flocculent mycelium and uneven edges, initially white, gradually turning greenish-grey from center, finally becoming black, covering 40–50 mm after 7 days at 25 °C.</p></tp:treatment-sec><tp:treatment-sec sec-type="material" id="SECID0E1YCI"><title>Materials examined.</title><p>China • Jilin Province, Yanbian Korean Autonomous Prefecture, Yanji City, Maoershan National Forest (<named-content xmlns:xlink="http://www.w3.org/1999/xlink" content-type="dwc:verbatimCoordinates" xlink:type="simple"><named-content content-type="geo-json" specific-use="{&#34;type&#34;:&#34;Point&#34;,&#34;coordinates&#34;:[129.473350,42.853600]}" id="NCID0EDZCI" xlink:type="simple">42°51'12.96"N, 129°28'24.06"E</named-content></named-content>), alt. 297 m, on branches of <italic><tp:taxon-name><tp:taxon-name-part taxon-name-part-type="genus" reg="Larix">Larix</tp:taxon-name-part><tp:taxon-name-part taxon-name-part-type="species" reg="olgensis">olgensis</tp:taxon-name-part></tp:taxon-name></italic>, 7, Sept, 2022, C. Peng, X.Y. Zhang (holotype <named-content xmlns:xlink="http://www.w3.org/1999/xlink" content-type="dwc:institutional_code" xlink:title="Museum of Beijing Forestry University" xlink:href="http://grbio.org/institution/beijing-forestry-university" xlink:type="simple">BJFC</named-content>-S2370, ex-holotype culture <abbrev xmlns:xlink="http://www.w3.org/1999/xlink" xlink:title="China Forestry Culture Collection Center" id="ABBRID0EXZCI" xlink:type="simple">CFCC</abbrev> 70805; isotype <named-content xmlns:xlink="http://www.w3.org/1999/xlink" content-type="dwc:institutional_code" xlink:title="Museum of Beijing Forestry University" xlink:href="http://grbio.org/institution/beijing-forestry-university" xlink:type="simple">BJFC</named-content>-2371, ex-isotype culture <abbrev xmlns:xlink="http://www.w3.org/1999/xlink" xlink:title="China Forestry Culture Collection Center" id="ABBRID0E6ZCI" xlink:type="simple">CFCC</abbrev> 70806); China • Heilongjiang Province, Greater Khingan Mountains, Tahe County, Qixiashan Mountains (<named-content xmlns:xlink="http://www.w3.org/1999/xlink" content-type="dwc:verbatimCoordinates" xlink:type="simple"><named-content content-type="geo-json" specific-use="{&#34;type&#34;:&#34;Point&#34;,&#34;coordinates&#34;:[124.696742,52.342489]}" id="NCID0EG1CI" xlink:type="simple">52°20'32.96"N, 124°41'48.27"E</named-content></named-content>), alt. 456 m, on branches of <italic><tp:taxon-name><tp:taxon-name-part taxon-name-part-type="genus" reg="Larix">Larix</tp:taxon-name-part><tp:taxon-name-part taxon-name-part-type="species" reg="gmelinii">gmelinii</tp:taxon-name-part></tp:taxon-name></italic>, 10, Sept, 2021, R. Wang, W.T. Yu (<named-content xmlns:xlink="http://www.w3.org/1999/xlink" content-type="dwc:institutional_code" xlink:title="Museum of Beijing Forestry University" xlink:href="http://grbio.org/institution/beijing-forestry-university" xlink:type="simple">BJFC</named-content>-S2369, living culture <abbrev xmlns:xlink="http://www.w3.org/1999/xlink" xlink:title="China Forestry Culture Collection Center" id="ABBRID0E11CI" xlink:type="simple">CFCC</abbrev> 70804).</p></tp:treatment-sec><tp:treatment-sec sec-type="notes" id="SECID0E51CI"><title>Notes.</title><p><italic><tp:taxon-name><tp:taxon-name-part taxon-name-part-type="genus" reg="Phaeobotryon">Phaeobotryon</tp:taxon-name-part></tp:taxon-name></italic> currently comprises 13 species, all of which have reported asexual morphs except for <italic><tp:taxon-name><tp:taxon-name-part taxon-name-part-type="genus" reg="Phaeobotryon">P.</tp:taxon-name-part><tp:taxon-name-part taxon-name-part-type="species" reg="cercidis">cercidis</tp:taxon-name-part></tp:taxon-name></italic> (<xref ref-type="bibr" rid="B15">Phillips et al. 2005</xref>, <xref ref-type="bibr" rid="B16">2008</xref>; <xref ref-type="bibr" rid="B1">Abdollahzadeh et al. 2009</xref>; <xref ref-type="bibr" rid="B8">Fan et al. 2015</xref>; <xref ref-type="bibr" rid="B5">Daranagama et al. 2016</xref>; <xref ref-type="bibr" rid="B31">Zhu et al. 2018</xref>; <xref ref-type="bibr" rid="B13">Pan et al. 2019</xref>; <xref ref-type="bibr" rid="B27">Wijayawardene et al. 2021</xref>; <xref ref-type="bibr" rid="B29">Zhang et al. 2021</xref>; <xref ref-type="bibr" rid="B11">Lin et al. 2023</xref>; <xref ref-type="bibr" rid="B14">Peng et al. 2023</xref>; <xref ref-type="bibr" rid="B28">Wu et al. 2024</xref>). However, <italic><tp:taxon-name><tp:taxon-name-part taxon-name-part-type="genus" reg="Phaeobotryon">P.</tp:taxon-name-part><tp:taxon-name-part taxon-name-part-type="species" reg="cercidis">cercidis</tp:taxon-name-part></tp:taxon-name></italic> has been reported on <italic><tp:taxon-name><tp:taxon-name-part taxon-name-part-type="genus" reg="Cercis">Cercis</tp:taxon-name-part><tp:taxon-name-part taxon-name-part-type="species" reg="canadensis">canadensis</tp:taxon-name-part></tp:taxon-name></italic> in the USA (<xref ref-type="bibr" rid="B16">Phillips et al. 2008</xref>), revealing differences from <italic><tp:taxon-name><tp:taxon-name-part taxon-name-part-type="genus" reg="Phaeobotryon">P.</tp:taxon-name-part><tp:taxon-name-part taxon-name-part-type="species" reg="laricinum">laricinum</tp:taxon-name-part></tp:taxon-name></italic> in terms of both geographic region (China) and host (<italic><tp:taxon-name><tp:taxon-name-part taxon-name-part-type="genus" reg="Larix">Larix</tp:taxon-name-part></tp:taxon-name></italic>). The new species can be distinguished from other known species based on conidial characteristics (Table <xref ref-type="table" rid="T3">3</xref>). Specifically, <italic><tp:taxon-name><tp:taxon-name-part taxon-name-part-type="genus" reg="Phaeobotryon">P.</tp:taxon-name-part><tp:taxon-name-part taxon-name-part-type="species" reg="laricinum">laricinum</tp:taxon-name-part></tp:taxon-name></italic> conidia are aseptate and can be differentiated from other species in the genus, except for <italic><tp:taxon-name><tp:taxon-name-part taxon-name-part-type="genus" reg="Phaeobotryon">P.</tp:taxon-name-part><tp:taxon-name-part taxon-name-part-type="species" reg="negundinis">negundinis</tp:taxon-name-part></tp:taxon-name></italic>, <italic><tp:taxon-name><tp:taxon-name-part taxon-name-part-type="genus" reg="Phaeobotryon">P.</tp:taxon-name-part><tp:taxon-name-part taxon-name-part-type="species" reg="quercicola">quercicola</tp:taxon-name-part></tp:taxon-name></italic>, and <italic><tp:taxon-name><tp:taxon-name-part taxon-name-part-type="genus" reg="Phaeobotryon">P.</tp:taxon-name-part><tp:taxon-name-part taxon-name-part-type="species" reg="spiraeae">spiraeae</tp:taxon-name-part></tp:taxon-name></italic>. Furthermore, they can be distinguished by conidial color (dark brown) from <italic><tp:taxon-name><tp:taxon-name-part taxon-name-part-type="genus" reg="Phaeobotryon">P.</tp:taxon-name-part><tp:taxon-name-part taxon-name-part-type="species" reg="quercicola">quercicola</tp:taxon-name-part></tp:taxon-name></italic> (hyaline). Additionally, the conidial size of <italic><tp:taxon-name><tp:taxon-name-part taxon-name-part-type="genus" reg="Phaeobotryon">P.</tp:taxon-name-part><tp:taxon-name-part taxon-name-part-type="species" reg="laricinum">laricinum</tp:taxon-name-part></tp:taxon-name></italic> (27.5–37 × 10–18 μm) is significantly larger than that of both <italic><tp:taxon-name><tp:taxon-name-part taxon-name-part-type="genus" reg="Phaeobotryon">P.</tp:taxon-name-part><tp:taxon-name-part taxon-name-part-type="species" reg="negundinis">negundinis</tp:taxon-name-part></tp:taxon-name></italic> (16–24.5 × 7.9–11.5 μm) and <italic><tp:taxon-name><tp:taxon-name-part taxon-name-part-type="genus" reg="Phaeobotryon">P.</tp:taxon-name-part><tp:taxon-name-part taxon-name-part-type="species" reg="spiraeae">spiraeae</tp:taxon-name-part></tp:taxon-name></italic> (21–28.5 × 8.5–13.5 μm). Moreover, <italic><tp:taxon-name><tp:taxon-name-part taxon-name-part-type="genus" reg="Phaeobotryon">P.</tp:taxon-name-part><tp:taxon-name-part taxon-name-part-type="species" reg="laricinum">laricinum</tp:taxon-name-part></tp:taxon-name></italic> (L/W = 2.3 ± 0.3) can be distinguished by its larger conidial L/W ratio when compared to the new species <italic><tp:taxon-name><tp:taxon-name-part taxon-name-part-type="genus" reg="Phaeobotryon">P.</tp:taxon-name-part><tp:taxon-name-part taxon-name-part-type="species" reg="longiparaphysium">longiparaphysium</tp:taxon-name-part></tp:taxon-name></italic> (L/W = 1.7 ± 0.2) (Table <xref ref-type="table" rid="T3">3</xref>). Phylogenetically, <italic><tp:taxon-name><tp:taxon-name-part taxon-name-part-type="genus" reg="Phaeobotryon">P.</tp:taxon-name-part><tp:taxon-name-part taxon-name-part-type="species" reg="laricinum">laricinum</tp:taxon-name-part></tp:taxon-name></italic> is distinct from other <italic><tp:taxon-name><tp:taxon-name-part taxon-name-part-type="genus" reg="Phaeobotryon">Phaeobotryon</tp:taxon-name-part></tp:taxon-name></italic> species, which are grouped within a separate clade that receives high support (<abbrev xmlns:xlink="http://www.w3.org/1999/xlink" xlink:title="maximum parsimony" id="ABBRID0E1CDI" xlink:type="simple">MP</abbrev>/<abbrev xmlns:xlink="http://www.w3.org/1999/xlink" xlink:title="maximum likelihood" id="ABBRID0E5CDI" xlink:type="simple">ML</abbrev>/<abbrev xmlns:xlink="http://www.w3.org/1999/xlink" xlink:title="Bayesian inference" id="ABBRID0ECDDI" xlink:type="simple">BI</abbrev> = 100/100/1) (Fig. <xref ref-type="fig" rid="F1">1</xref>). Therefore, <italic><tp:taxon-name><tp:taxon-name-part taxon-name-part-type="genus" reg="Phaeobotryon">P.</tp:taxon-name-part><tp:taxon-name-part taxon-name-part-type="species" reg="laricinum">laricinum</tp:taxon-name-part></tp:taxon-name></italic> is introduced as a novel species.</p><table-wrap id="T3" position="float" orientation="portrait"><label>Table 3.</label><caption><p>Conidia comparison of species in <italic><tp:taxon-name><tp:taxon-name-part taxon-name-part-type="genus" reg="Phaeobotryon">Phaeobotryon</tp:taxon-name-part></tp:taxon-name></italic> (new species in bold).</p></caption><table id="TID0EEDDI" rules="all"><tbody><tr><th rowspan="1" colspan="1">Species</th><th rowspan="1" colspan="1">Septation</th><th rowspan="1" colspan="1">colour</th><th rowspan="1" colspan="1">size (μm)</th><th rowspan="1" colspan="1">Reference</th></tr><tr><td rowspan="1" colspan="1">
                      <italic>
                        <tp:taxon-name><tp:taxon-name-part taxon-name-part-type="genus" reg="Phaeobotryon">Phaeobotryon</tp:taxon-name-part><tp:taxon-name-part taxon-name-part-type="species" reg="aplosporum">aplosporum</tp:taxon-name-part></tp:taxon-name>
                      </italic>
                    </td><td rowspan="1" colspan="1">aseptate</td><td rowspan="1" colspan="1">dark brick</td><td rowspan="1" colspan="1">15–21.5 × 5.5–7</td><td rowspan="1" colspan="1">
                      <xref ref-type="bibr" rid="B13">Pan et al. 2019</xref>
                    </td></tr><tr><td rowspan="1" colspan="1">
                      <italic>
                        <tp:taxon-name><tp:taxon-name-part taxon-name-part-type="genus" reg="Phaeobotryon">P.</tp:taxon-name-part><tp:taxon-name-part taxon-name-part-type="species" reg="cercidis">cercidis</tp:taxon-name-part></tp:taxon-name>
                      </italic>
                    </td><td rowspan="1" colspan="1">No record</td><td rowspan="1" colspan="1">No record</td><td rowspan="1" colspan="1">No record</td><td rowspan="1" colspan="1">
                      <xref ref-type="bibr" rid="B16">Phillips et al. 2008</xref>
                    </td></tr><tr><td rowspan="1" colspan="1">
                      <italic>
                        <tp:taxon-name><tp:taxon-name-part taxon-name-part-type="genus" reg="Phaeobotryon">P.</tp:taxon-name-part><tp:taxon-name-part taxon-name-part-type="species" reg="cupressi">cupressi</tp:taxon-name-part></tp:taxon-name>
                      </italic>
                    </td><td rowspan="1" colspan="1">1-septate</td><td rowspan="1" colspan="1">brown</td><td rowspan="1" colspan="1">19.8–30 × 10.2–17, L/W = 2 ± 0.3</td><td rowspan="1" colspan="1">
                      <xref ref-type="bibr" rid="B1">Abdollahzadeh et al. 2009</xref>
                    </td></tr><tr><td rowspan="1" colspan="1">
                      <italic>
                        <tp:taxon-name><tp:taxon-name-part taxon-name-part-type="genus" reg="Phaeobotryon">P.</tp:taxon-name-part><tp:taxon-name-part taxon-name-part-type="species" reg="fraxini">fraxini</tp:taxon-name-part></tp:taxon-name>
                      </italic>
                    </td><td rowspan="1" colspan="1">1-septate</td><td rowspan="1" colspan="1">brownish yellow to dark brown</td><td rowspan="1" colspan="1">13.0–20.0 × 7.0–10.0</td><td rowspan="1" colspan="1">
                      <xref ref-type="bibr" rid="B28">Wu et al. 2024</xref>
                    </td></tr><tr><td rowspan="1" colspan="1">
                      <italic>
                        <tp:taxon-name><tp:taxon-name-part taxon-name-part-type="genus" reg="Phaeobotryon">P.</tp:taxon-name-part><tp:taxon-name-part taxon-name-part-type="species" reg="juniperi">juniperi</tp:taxon-name-part></tp:taxon-name>
                      </italic>
                    </td><td rowspan="1" colspan="1">1-septate</td><td rowspan="1" colspan="1">dark brown</td><td rowspan="1" colspan="1">23–28.5 × 11.5–14</td><td rowspan="1" colspan="1">
                      <xref ref-type="bibr" rid="B14">Peng et al. 2023</xref>
                    </td></tr><tr><td rowspan="1" colspan="1">
                      <bold>
                        <italic>
                          <tp:taxon-name><tp:taxon-name-part taxon-name-part-type="genus" reg="Phaeobotryon">P.</tp:taxon-name-part><tp:taxon-name-part taxon-name-part-type="species" reg="laricinum">laricinum</tp:taxon-name-part></tp:taxon-name>
                        </italic>
                      </bold>
                    </td><td rowspan="1" colspan="1">
                      <bold>aseptate</bold>
                    </td><td rowspan="1" colspan="1">
                      <bold>dark brown</bold>
                    </td><td rowspan="1" colspan="1">
                      <bold>27.5–37 × 10–18, L/W = 2.3 ± 0.3</bold>
                    </td><td rowspan="1" colspan="1">
                      <bold>This study</bold>
                    </td></tr><tr><td rowspan="1" colspan="1">
                      <bold>
                        <italic>
                          <tp:taxon-name><tp:taxon-name-part taxon-name-part-type="genus" reg="Phaeobotryon">P.</tp:taxon-name-part><tp:taxon-name-part taxon-name-part-type="species" reg="longiparaphysium">longiparaphysium</tp:taxon-name-part></tp:taxon-name>
                        </italic>
                      </bold>
                    </td><td rowspan="1" colspan="1">
                      <bold>aseptate</bold>
                    </td><td rowspan="1" colspan="1">
                      <bold>dark brown</bold>
                    </td><td rowspan="1" colspan="1">
                      <bold>24–36.5 × 15–20.5, L/W = 1.7 ± 0.2</bold>
                    </td><td rowspan="1" colspan="1">
                      <bold>This study</bold>
                    </td></tr><tr><td rowspan="1" colspan="1">
                      <italic>
                        <tp:taxon-name><tp:taxon-name-part taxon-name-part-type="genus" reg="Phaeobotryon">P.</tp:taxon-name-part><tp:taxon-name-part taxon-name-part-type="species" reg="mamane">mamane</tp:taxon-name-part></tp:taxon-name>
                      </italic>
                    </td><td rowspan="1" colspan="1">1(–2)-septate</td><td rowspan="1" colspan="1">brown</td><td rowspan="1" colspan="1">30–43 × 12–16</td><td rowspan="1" colspan="1"><xref ref-type="bibr" rid="B16">Phillips et al. 2008</xref>, <xref ref-type="bibr" rid="B17">2013</xref></td></tr><tr><td rowspan="1" colspan="1">
                      <italic>
                        <tp:taxon-name><tp:taxon-name-part taxon-name-part-type="genus" reg="Phaeobotryon">P.</tp:taxon-name-part><tp:taxon-name-part taxon-name-part-type="species" reg="negundinis">negundinis</tp:taxon-name-part></tp:taxon-name>
                      </italic>
                    </td><td rowspan="1" colspan="1">aseptate</td><td rowspan="1" colspan="1">dark brown</td><td rowspan="1" colspan="1">16–24.5 × 7.9–11.5</td><td rowspan="1" colspan="1">
                      <xref ref-type="bibr" rid="B5">Daranagama et al. 2016</xref>
                    </td></tr><tr><td rowspan="1" colspan="1">
                      <italic>
                        <tp:taxon-name><tp:taxon-name-part taxon-name-part-type="genus" reg="Phaeobotryon">P.</tp:taxon-name-part><tp:taxon-name-part taxon-name-part-type="species" reg="platycladi">platycladi</tp:taxon-name-part></tp:taxon-name>
                      </italic>
                    </td><td rowspan="1" colspan="1">aseptate, rarely becoming 1-septate</td><td rowspan="1" colspan="1">initially hyaline</td><td rowspan="1" colspan="1">23.0–31.0 × 9.5–12.5</td><td rowspan="1" colspan="1">
                      <xref ref-type="bibr" rid="B11">Lin et al. 2023</xref>
                    </td></tr><tr><td rowspan="1" colspan="1">
                      <italic>
                        <tp:taxon-name><tp:taxon-name-part taxon-name-part-type="genus" reg="Phaeobotryon">P.</tp:taxon-name-part><tp:taxon-name-part taxon-name-part-type="species" reg="quercicola">quercicola</tp:taxon-name-part></tp:taxon-name>
                      </italic>
                    </td><td rowspan="1" colspan="1">aseptate</td><td rowspan="1" colspan="1">hyaline</td><td rowspan="1" colspan="1">24–38 × 11–21.2, L/W = 2.1</td><td rowspan="1" colspan="1"><xref ref-type="bibr" rid="B15">Phillips et al. 2005</xref>, <xref ref-type="bibr" rid="B16">2008</xref></td></tr><tr><td rowspan="1" colspan="1">
                      <italic>
                        <tp:taxon-name><tp:taxon-name-part taxon-name-part-type="genus" reg="Phaeobotryon">P.</tp:taxon-name-part><tp:taxon-name-part taxon-name-part-type="species" reg="rhoinum">rhoinum</tp:taxon-name-part></tp:taxon-name>
                      </italic>
                    </td><td rowspan="1" colspan="1">1-septate</td><td rowspan="1" colspan="1">brown</td><td rowspan="1" colspan="1">18.5–21.5 × 7–9</td><td rowspan="1" colspan="1">
                      <xref ref-type="bibr" rid="B31">Zhu et al. 2018</xref>
                    </td></tr><tr><td rowspan="1" colspan="1">
                      <italic>
                        <tp:taxon-name><tp:taxon-name-part taxon-name-part-type="genus" reg="Phaeobotryon">P.</tp:taxon-name-part><tp:taxon-name-part taxon-name-part-type="species" reg="rhois">rhois</tp:taxon-name-part></tp:taxon-name>
                      </italic>
                    </td><td rowspan="1" colspan="1">1-septate</td><td rowspan="1" colspan="1">brown</td><td rowspan="1" colspan="1">19–25 × 10–12</td><td rowspan="1" colspan="1">
                      <xref ref-type="bibr" rid="B8">Fan et al. 2015</xref>
                    </td></tr><tr><td rowspan="1" colspan="1">
                      <italic>
                        <tp:taxon-name><tp:taxon-name-part taxon-name-part-type="genus" reg="Phaeobotryon">P.</tp:taxon-name-part><tp:taxon-name-part taxon-name-part-type="species" reg="spiraeae">spiraeae</tp:taxon-name-part></tp:taxon-name>
                      </italic>
                    </td><td rowspan="1" colspan="1">aseptate</td><td rowspan="1" colspan="1">dark brown</td><td rowspan="1" colspan="1">21–28.5 × 8.5–13.5</td><td rowspan="1" colspan="1">
                      <xref ref-type="bibr" rid="B27">Wijayawardene et al. 2021</xref>
                    </td></tr><tr><td rowspan="1" colspan="1">
                      <italic>
                        <tp:taxon-name><tp:taxon-name-part taxon-name-part-type="genus" reg="Phaeobotryon">P.</tp:taxon-name-part><tp:taxon-name-part taxon-name-part-type="species" reg="ulmi">ulmi</tp:taxon-name-part></tp:taxon-name>
                      </italic>
                    </td><td rowspan="1" colspan="1">1-septate</td><td rowspan="1" colspan="1">brown</td><td rowspan="1" colspan="1">26–34.5 × 15–20</td><td rowspan="1" colspan="1">
                      <xref ref-type="bibr" rid="B29">Zhang et al. 2021</xref>
                    </td></tr></tbody></table></table-wrap></tp:treatment-sec><tp:treatment-sec><!--Section generated to contain objects referenced in tp:taxon-treatment.--><fig id="F1" position="float" orientation="portrait"><object-id xmlns:xlink="http://www.w3.org/1999/xlink" content-type="doi" xlink:type="simple">10.3897/mycokeys.112.139053.figure1</object-id><object-id xmlns:xlink="http://www.w3.org/1999/xlink" content-type="arpha" xlink:type="simple">A6C50A71-FA41-5CDB-9CFB-9D24ECAF0D67</object-id><label>Figure 1.</label><caption><p>Phylogenetic tree inferred from <abbrev xmlns:xlink="http://www.w3.org/1999/xlink" xlink:title="maximum likelihood" id="ABBRID0E1SCI" xlink:type="simple">ML</abbrev> analysis based on combined <abbrev xmlns:xlink="http://www.w3.org/1999/xlink" xlink:title="internal transcribed spacer" id="ABBRID0E5SCI" xlink:type="simple">ITS</abbrev>, <abbrev xmlns:xlink="http://www.w3.org/1999/xlink" xlink:title="nuclear ribosomal large subunit" id="ABBRID0ECTCI" xlink:type="simple">LSU</abbrev>, and <italic><abbrev xmlns:xlink="http://www.w3.org/1999/xlink" xlink:title="translation elongation factor 1-alpha" id="ABBRID0EHTCI" xlink:type="simple">tef1-α</abbrev></italic> sequence data of <italic><tp:taxon-name><tp:taxon-name-part taxon-name-part-type="genus" reg="Phaeobotryon">Phaeobotryon</tp:taxon-name-part></tp:taxon-name></italic> isolates. The tree was rooted in <italic><tp:taxon-name><tp:taxon-name-part taxon-name-part-type="genus" reg="Lasiodiplodia">Lasiodiplodia</tp:taxon-name-part><tp:taxon-name-part taxon-name-part-type="species" reg="theobromae">theobromae</tp:taxon-name-part></tp:taxon-name></italic> (CBS 164.96). The <abbrev xmlns:xlink="http://www.w3.org/1999/xlink" xlink:title="maximum parsimony" id="ABBRID0E4TCI" xlink:type="simple">MP</abbrev>, <abbrev xmlns:xlink="http://www.w3.org/1999/xlink" xlink:title="maximum likelihood" id="ABBRID0EBUCI" xlink:type="simple">ML</abbrev> (≥ 50%), and <abbrev xmlns:xlink="http://www.w3.org/1999/xlink" xlink:title="Bayesian inference" id="ABBRID0EFUCI" xlink:type="simple">BI</abbrev> (≥ 0.9) bootstrap values are given at nodes (<abbrev xmlns:xlink="http://www.w3.org/1999/xlink" xlink:title="maximum parsimony" id="ABBRID0EJUCI" xlink:type="simple">MP</abbrev>/<abbrev xmlns:xlink="http://www.w3.org/1999/xlink" xlink:title="maximum likelihood" id="ABBRID0ENUCI" xlink:type="simple">ML</abbrev>/<abbrev xmlns:xlink="http://www.w3.org/1999/xlink" xlink:title="Bayesian inference" id="ABBRID0ERUCI" xlink:type="simple">BI</abbrev>). Isolates from this study are marked in blue, ex-type strains are marked in bold, and new species are in a colored font.</p></caption><graphic xmlns:xlink="http://www.w3.org/1999/xlink" xlink:href="mycokeys-112-001-g001.jpg" position="float" orientation="portrait" xlink:type="simple" id="oo_1214609.jpg"><uri content-type="original_file" xlink:type="simple">https://binary.pensoft.net/fig/1214609</uri></graphic></fig></tp:treatment-sec><ref-list><ref id="B15"><mixed-citation xmlns:xlink="http://www.w3.org/1999/xlink" xlink:type="simple"><person-group><name name-style="western"><surname>Phillips</surname><given-names>AJL</given-names></name><name name-style="western"><surname>Alves</surname><given-names>A</given-names></name><name name-style="western"><surname>Correia</surname><given-names>A</given-names></name><name name-style="western"><surname>Luque</surname><given-names>J</given-names></name></person-group> (<year>2005</year>) <article-title>Two new species of <italic><tp:taxon-name><tp:taxon-name-part taxon-name-part-type="genus">Botryosphaeria</tp:taxon-name-part></tp:taxon-name></italic> with brown, 1-septate ascospores and <italic><tp:taxon-name><tp:taxon-name-part taxon-name-part-type="genus">Dothiorella</tp:taxon-name-part></tp:taxon-name></italic> anamorphs.</article-title><source>Mycologia</source><volume>97</volume>(<issue>2</issue>): <fpage>513</fpage>–<lpage>529</lpage>. <ext-link xlink:href="10.1080/15572536.2006.11832826" ext-link-type="doi" xlink:type="simple">https://doi.org/10.1080/15572536.2006.11832826</ext-link></mixed-citation></ref><ref id="B16"><mixed-citation xmlns:xlink="http://www.w3.org/1999/xlink" xlink:type="simple"><person-group><name name-style="western"><surname>Phillips</surname><given-names>AJL</given-names></name><name name-style="western"><surname>Alves</surname><given-names>A</given-names></name><name name-style="western"><surname>Pennycook</surname><given-names>SR</given-names></name><name name-style="western"><surname>Johnston</surname><given-names>PR</given-names></name><name name-style="western"><surname>Ramaley</surname><given-names>A</given-names></name><name name-style="western"><surname>Akulov</surname><given-names>A</given-names></name><name name-style="western"><surname>Crous</surname><given-names>PW</given-names></name></person-group> (<year>2008</year>) <article-title>Resolving the phylogenetic and taxonomic status of dark-spored teleomorph genera in the <tp:taxon-name><tp:taxon-name-part taxon-name-part-type="family">Botryosphaeriaceae</tp:taxon-name-part></tp:taxon-name>.</article-title><source>Persoonia</source><volume>21</volume>(<issue>1</issue>): <fpage>29</fpage>–<lpage>55</lpage>. <ext-link xlink:href="10.3767/003158508X340742" ext-link-type="doi" xlink:type="simple">https://doi.org/10.3767/003158508X340742</ext-link></mixed-citation></ref><ref id="B1"><mixed-citation xmlns:xlink="http://www.w3.org/1999/xlink" xlink:type="simple"><person-group><name name-style="western"><surname>Abdollahzadeh</surname><given-names>J</given-names></name><name name-style="western"><surname>Goltapeh</surname><given-names>EM</given-names></name><name name-style="western"><surname>Javadi</surname><given-names>A</given-names></name><name name-style="western"><surname>Shams-Bakhsh</surname><given-names>M</given-names></name><name name-style="western"><surname>Zare</surname><given-names>R</given-names></name><name name-style="western"><surname>Phillips</surname><given-names>AJL</given-names></name></person-group> (<year>2009</year>) <article-title><italic><tp:taxon-name><tp:taxon-name-part taxon-name-part-type="genus">Barriopsis</tp:taxon-name-part><tp:taxon-name-part taxon-name-part-type="species">iraniana</tp:taxon-name-part></tp:taxon-name></italic> and <italic><tp:taxon-name><tp:taxon-name-part taxon-name-part-type="genus">Phaeobotryon</tp:taxon-name-part><tp:taxon-name-part taxon-name-part-type="species">cupressi</tp:taxon-name-part></tp:taxon-name></italic>: Two new species of the <tp:taxon-name><tp:taxon-name-part taxon-name-part-type="family">Botryosphaeriaceae</tp:taxon-name-part></tp:taxon-name> from trees in Iran.</article-title><source>Persoonia</source><volume>23</volume>(<issue>1</issue>): <fpage>1</fpage>–<lpage>8</lpage>. <ext-link xlink:href="10.3767/003158509X467552" ext-link-type="doi" xlink:type="simple">https://doi.org/10.3767/003158509X467552</ext-link></mixed-citation></ref><ref id="B8"><mixed-citation xmlns:xlink="http://www.w3.org/1999/xlink" xlink:type="simple"><person-group><name name-style="western"><surname>Fan</surname><given-names>XL</given-names></name><name name-style="western"><surname>Hyde</surname><given-names>KD</given-names></name><name name-style="western"><surname>Liu</surname><given-names>JK</given-names></name><name name-style="western"><surname>Liang</surname><given-names>YM</given-names></name><name name-style="western"><surname>Tian</surname><given-names>CM</given-names></name></person-group> (<year>2015</year>) <article-title>Multigene phylogeny and morphology reveal <italic><tp:taxon-name><tp:taxon-name-part taxon-name-part-type="genus">Phaeobotryon</tp:taxon-name-part><tp:taxon-name-part taxon-name-part-type="species">rhois</tp:taxon-name-part></tp:taxon-name></italic> sp. nov. (<tp:taxon-name><tp:taxon-name-part taxon-name-part-type="order">Botryosphaeriales</tp:taxon-name-part></tp:taxon-name>, <tp:taxon-name><tp:taxon-name-part taxon-name-part-type="phylum">Ascomycota</tp:taxon-name-part></tp:taxon-name>).</article-title><source>Phytotaxa</source><volume>205</volume>(<issue>2</issue>): <fpage>90</fpage>–<lpage>98</lpage>. <ext-link xlink:href="10.11646/phytotaxa.205.2.2" ext-link-type="doi" xlink:type="simple">https://doi.org/10.11646/phytotaxa.205.2.2</ext-link></mixed-citation></ref><ref id="B5"><mixed-citation xmlns:xlink="http://www.w3.org/1999/xlink" xlink:type="simple"><person-group><name name-style="western"><surname>Daranagama</surname><given-names>DA</given-names></name><name name-style="western"><surname>Thambugala</surname><given-names>KM</given-names></name><name name-style="western"><surname>Campino</surname><given-names>B</given-names></name><name name-style="western"><surname>Alves</surname><given-names>A</given-names></name><name name-style="western"><surname>Bulgakov</surname><given-names>TS</given-names></name><name name-style="western"><surname>Phillips</surname><given-names>AJL</given-names></name><name name-style="western"><surname>Liu</surname><given-names>XZ</given-names></name><name name-style="western"><surname>Hyde</surname><given-names>KD</given-names></name></person-group> (<year>2016</year>) <article-title><italic><tp:taxon-name><tp:taxon-name-part taxon-name-part-type="genus">Phaeobotryon</tp:taxon-name-part><tp:taxon-name-part taxon-name-part-type="species">negundinis</tp:taxon-name-part></tp:taxon-name></italic> sp. nov. (<tp:taxon-name><tp:taxon-name-part taxon-name-part-type="order">Botryosphaeriales</tp:taxon-name-part></tp:taxon-name>) from Russia.</article-title><source>Mycosphere</source><volume>7</volume>(<issue>7</issue>): <fpage>933</fpage>–<lpage>941</lpage>. <ext-link xlink:href="10.5943/mycosphere/si/1b/2" ext-link-type="doi" xlink:type="simple">https://doi.org/10.5943/mycosphere/si/1b/2</ext-link></mixed-citation></ref><ref id="B31"><mixed-citation xmlns:xlink="http://www.w3.org/1999/xlink" xlink:type="simple"><person-group><name name-style="western"><surname>Zhu</surname><given-names>HY</given-names></name><name name-style="western"><surname>Tian</surname><given-names>CM</given-names></name><name name-style="western"><surname>Fan</surname><given-names>XL</given-names></name></person-group> (<year>2018</year>) <article-title>Studies of botryosphaerialean fungi associated with canker and dieback of tree hosts in Dongling Mountain of China.</article-title><source>Phytotaxa</source><volume>348</volume>(<issue>2</issue>): <fpage>63</fpage>–<lpage>76</lpage>. <ext-link xlink:href="10.11646/phytotaxa.348.2.1" ext-link-type="doi" xlink:type="simple">https://doi.org/10.11646/phytotaxa.348.2.1</ext-link></mixed-citation></ref><ref id="B13"><mixed-citation xmlns:xlink="http://www.w3.org/1999/xlink" xlink:type="simple"><person-group><name name-style="western"><surname>Pan</surname><given-names>M</given-names></name><name name-style="western"><surname>Zhu</surname><given-names>HY</given-names></name><name name-style="western"><surname>Bezerra</surname><given-names>JD</given-names></name><name name-style="western"><surname>Bonthond</surname><given-names>G</given-names></name><name name-style="western"><surname>Tian</surname><given-names>CM</given-names></name><name name-style="western"><surname>Fan</surname><given-names>XL</given-names></name></person-group> (<year>2019</year>) <article-title>Botryosphaerialean fungi causing canker and dieback of tree hosts from Mount Yudu in China.</article-title><source>Mycological Progress</source><volume>18</volume>(<issue>11</issue>): <fpage>1341</fpage>–<lpage>1361</lpage>. <ext-link xlink:href="10.1007/s11557-019-01532-z" ext-link-type="doi" xlink:type="simple">https://doi.org/10.1007/s11557-019-01532-z</ext-link></mixed-citation></ref><ref id="B27"><mixed-citation xmlns:xlink="http://www.w3.org/1999/xlink" xlink:type="simple"><person-group><name name-style="western"><surname>Wijayawardene</surname><given-names>NN</given-names></name><name name-style="western"><surname>Phillips</surname><given-names>AJL</given-names></name><name name-style="western"><surname>Tibpromma</surname><given-names>S</given-names></name><name name-style="western"><surname>Dai</surname><given-names>DQ</given-names></name><name name-style="western"><surname>Selbmann</surname><given-names>L</given-names></name><name name-style="western"><surname>Monteiro</surname><given-names>JS</given-names></name></person-group> (<year>2021</year>) <article-title>Looking for the undiscovered asexual taxa: Case studies from lesser studied life modes and habitats.</article-title><source>Mycosphere</source><volume>12</volume>(<issue>1</issue>): <fpage>471</fpage>–<lpage>490</lpage>. <ext-link xlink:href="10.5943/mycosphere/12/1/17" ext-link-type="doi" xlink:type="simple">https://doi.org/10.5943/mycosphere/12/1/17</ext-link></mixed-citation></ref><ref id="B29"><mixed-citation xmlns:xlink="http://www.w3.org/1999/xlink" xlink:type="simple"><person-group><name name-style="western"><surname>Zhang</surname><given-names>W</given-names></name><name name-style="western"><surname>Groenewald</surname><given-names>JZ</given-names></name><name name-style="western"><surname>Lombard</surname><given-names>L</given-names></name><name name-style="western"><surname>Schumacher</surname><given-names>RK</given-names></name><name name-style="western"><surname>Phillips</surname><given-names>AJL</given-names></name><name name-style="western"><surname>Crous</surname><given-names>PW</given-names></name></person-group> (<year>2021</year>) <article-title>Evaluating species in <tp:taxon-name><tp:taxon-name-part taxon-name-part-type="order">Botryosphaeriales</tp:taxon-name-part></tp:taxon-name>.</article-title><source>Persoonia</source><volume>46</volume>(<issue>1</issue>): <fpage>63</fpage>–<lpage>115</lpage>. <ext-link xlink:href="10.3767/persoonia.2021.46.03" ext-link-type="doi" xlink:type="simple">https://doi.org/10.3767/persoonia.2021.46.03</ext-link></mixed-citation></ref><ref id="B11"><mixed-citation xmlns:xlink="http://www.w3.org/1999/xlink" xlink:type="simple"><person-group><name name-style="western"><surname>Lin</surname><given-names>L</given-names></name><name name-style="western"><surname>Bai</surname><given-names>YK</given-names></name><name name-style="western"><surname>Pan</surname><given-names>M</given-names></name><name name-style="western"><surname>Tian</surname><given-names>CM</given-names></name><name name-style="western"><surname>Fan</surname><given-names>XL</given-names></name></person-group> (<year>2023</year>) <article-title>Morphology and molecular analyses reveal three new species of <tp:taxon-name><tp:taxon-name-part taxon-name-part-type="order">Botryosphaeriales</tp:taxon-name-part></tp:taxon-name> isolated from diseased plant branches in China.</article-title><source>MycoKeys</source><volume>97</volume>: <fpage>1</fpage>–<lpage>19</lpage>. <ext-link xlink:href="10.3897/mycokeys.97.102653" ext-link-type="doi" xlink:type="simple">https://doi.org/10.3897/mycokeys.97.102653</ext-link></mixed-citation></ref><ref id="B14"><mixed-citation xmlns:xlink="http://www.w3.org/1999/xlink" xlink:type="simple"><person-group><name name-style="western"><surname>Peng</surname><given-names>C</given-names></name><name name-style="western"><surname>Shi</surname><given-names>TY</given-names></name><name name-style="western"><surname>Xia</surname><given-names>GC</given-names></name><name name-style="western"><surname>Tian</surname><given-names>CM</given-names></name></person-group> (<year>2023</year>) <article-title>A New Species of <italic><tp:taxon-name><tp:taxon-name-part taxon-name-part-type="genus">Phaeobotryon</tp:taxon-name-part></tp:taxon-name></italic> from Galls of <italic><tp:taxon-name><tp:taxon-name-part taxon-name-part-type="genus">Juniperus</tp:taxon-name-part><tp:taxon-name-part taxon-name-part-type="species">formosana</tp:taxon-name-part></tp:taxon-name></italic> Branches in China.</article-title><source>Journal of Fungal Research</source><volume>21</volume>(<issue>1–3</issue>): <fpage>31</fpage>–<lpage>41</lpage>. <ext-link xlink:href="10.13341/j.jfr.2023.0004" ext-link-type="doi" xlink:type="simple">https://doi.org/10.13341/j.jfr.2023.0004</ext-link> [in Chinese]</mixed-citation></ref><ref id="B28"><mixed-citation xmlns:xlink="http://www.w3.org/1999/xlink" xlink:type="simple"><person-group><name name-style="western"><surname>Wu</surname><given-names>YY</given-names></name><name name-style="western"><surname>Peng</surname><given-names>C</given-names></name><name name-style="western"><surname>Yuan</surname><given-names>R</given-names></name><name name-style="western"><surname>Zhang</surname><given-names>MW</given-names></name><name name-style="western"><surname>Hu</surname><given-names>Y</given-names></name><name name-style="western"><surname>Tian</surname><given-names>CM</given-names></name></person-group> (<year>2024</year>) <article-title>New species and records of <tp:taxon-name><tp:taxon-name-part taxon-name-part-type="order">Botryosphaeriales</tp:taxon-name-part></tp:taxon-name> (<tp:taxon-name><tp:taxon-name-part taxon-name-part-type="class">Dothideomycetes</tp:taxon-name-part></tp:taxon-name>) associated with tree dieback in Beijing, China.</article-title><source>MycoKeys</source><volume>106</volume>: <fpage>225</fpage>–<lpage>250</lpage>. <ext-link xlink:href="10.3897/mycokeys.106.122890" ext-link-type="doi" xlink:type="simple">https://doi.org/10.3897/mycokeys.106.122890</ext-link></mixed-citation></ref><ref id="B17"><mixed-citation xmlns:xlink="http://www.w3.org/1999/xlink" xlink:type="simple"><person-group><name name-style="western"><surname>Phillips</surname><given-names>AJL</given-names></name><name name-style="western"><surname>Alves</surname><given-names>A</given-names></name><name name-style="western"><surname>Abdollahzadeh</surname><given-names>J</given-names></name><name name-style="western"><surname>Slippers</surname><given-names>B</given-names></name><name name-style="western"><surname>Wingfield</surname><given-names>MJ</given-names></name><name name-style="western"><surname>Groenewald</surname><given-names>JZ</given-names></name><name name-style="western"><surname>Crous</surname><given-names>PW</given-names></name></person-group> (<year>2013</year>) <article-title>The <tp:taxon-name><tp:taxon-name-part taxon-name-part-type="family">Botryosphaeriaceae</tp:taxon-name-part></tp:taxon-name>: Genera and species known from culture.</article-title><source>Studies in Mycology</source><volume>76</volume>: <fpage>51</fpage>–<lpage>167</lpage>. <ext-link xlink:href="10.3114/sim0021" ext-link-type="doi" xlink:type="simple">https://doi.org/10.3114/sim0021</ext-link></mixed-citation></ref></ref-list></tp:taxon-treatment>
