# Supplementary material for: ﻿New species and records of Phaeobotryon (Botryosphaeriales, Botryosphaeriaceae) from Larix in China
Source: MycoKeys. 2025 Jan 6;112:1–15. doi: 10.3897/mycokeys.112.139053 (PMC11730088; doi:10.3897/mycokeys.112.139053)
Supplement: XML Treatment for Phaeobotryon longiparaphysium [file mycokeys.112.139053-treatment2.xml]

<!DOCTYPE tp:taxon-treatment
  PUBLIC "-//TaxonX//DTD Taxonomic Treatment Publishing DTD v0 20100105//EN" "tax-treatment-NSO.dtd">
<tp:taxon-treatment xmlns:tp="http://www.plazi.org/taxpub"><tp:treatment-meta><kwd-group><label>Taxon classification</label><kwd>
                <named-content content-type="kingdom">Fungi</named-content>
              </kwd><kwd>
                <named-content content-type="order">Botryosphaeriales</named-content>
              </kwd><kwd>
                <named-content content-type="family">Botryosphaeriaceae</named-content>
              </kwd></kwd-group><mixed-citation publication-type="journal"><person-group><name><surname>Zhu</surname><given-names>Yeting</given-names></name><name><surname>Liang</surname><given-names>Yingmei</given-names></name><name><surname>Peng</surname><given-names>Cheng</given-names></name></person-group><article-title>﻿New species and records of <italic><tp:taxon-name><tp:taxon-name-part taxon-name-part-type="genus" reg="Phaeobotryon">Phaeobotryon</tp:taxon-name-part></tp:taxon-name></italic> (<tp:taxon-name><tp:taxon-name-part taxon-name-part-type="order">Botryosphaeriales</tp:taxon-name-part></tp:taxon-name>, <tp:taxon-name><tp:taxon-name-part taxon-name-part-type="family">Botryosphaeriaceae</tp:taxon-name-part></tp:taxon-name>) from <italic><tp:taxon-name><tp:taxon-name-part taxon-name-part-type="genus" reg="Larix">Larix</tp:taxon-name-part></tp:taxon-name></italic> in China</article-title><source>MycoKeys</source><day>06</day><month>01</month><year>2025</year><volume>112</volume><fpage>1</fpage><lpage>15</lpage><pub-id pub-id-type="doi">10.3897/mycokeys.112.139053</pub-id></mixed-citation></tp:treatment-meta><tp:nomenclature><label>﻿</label><tp:taxon-name>
              <object-id xmlns:xlink="http://www.w3.org/1999/xlink" content-type="arpha" xlink:type="simple">8259383E-529F-53DE-B585-DED2BACD3328</object-id>
              <tp:taxon-name-part taxon-name-part-type="genus" reg="Phaeobotryon">Phaeobotryon</tp:taxon-name-part>
              <tp:taxon-name-part taxon-name-part-type="species" reg="longiparaphysium">longiparaphysium</tp:taxon-name-part>
              <object-id xmlns:xlink="http://www.w3.org/1999/xlink" content-type="mycobank" xlink:type="simple"> 854523</object-id>
            </tp:taxon-name><tp:taxon-authority>Y.T. Zhu &amp; Y.M. Liang</tp:taxon-authority><tp:taxon-status xmlns:xlink="http://www.w3.org/1999/xlink" xlink:type="simple">sp. nov.</tp:taxon-status><xref ref-type="fig" rid="F3">Fig. 3</xref></tp:nomenclature><tp:treatment-sec sec-type="etymology" id="SECID0EQWDI"><title>Etymology.</title><p>Named after the long paraphyses of conidiomata.</p></tp:treatment-sec><tp:treatment-sec sec-type="description" id="SECID0EVWDI"><title>Descriptions.</title><p><bold><italic>Sexual morph</italic></bold>: Not observed. <bold><italic>Asexual morph</italic></bold>: Conidiomata pycnidial, scattered, immersed or semi-immersed, globose to ovoid, unilocular, 280–550 µm diam. Disc black, 180–330 µm in diam. Ostioles single, central, 65–115 µm. Paraphyses present, hyaline, thin-walled, arising from the conidiogenous layer, extending above the level of developing conidia, tip rounded, aseptate, up to 74.5 × 2.5 µm. Conidiophores reduced to conidiogenous cells. Conidiogenous cells hyaline, smooth, thin-walled, holoblastic, cylindrical, phialidic, proliferating internally with visible periclinal thickening, 9.5–29.0 × 1.0–4.0 µm. Conidia initially hyaline, becoming brown with age, dark brown, thick-walled, oval, with obtuse or gradually acute apex, rounded, gradually acute base, aseptate, 24.0–36.5 × 15.0–20.5 µm (av. ± S.D. = 31.69 ± 2.86 × 18.34 ± 1.01 µm), L/W = 1.7 ± 0.2.</p><fig id="F3" position="float" orientation="portrait"><object-id xmlns:xlink="http://www.w3.org/1999/xlink" content-type="doi" xlink:type="simple">10.3897/mycokeys.112.139053.figure3</object-id><object-id xmlns:xlink="http://www.w3.org/1999/xlink" content-type="arpha" xlink:type="simple">74B50DE0-7999-5228-BB51-66E96F260003</object-id><label>Figure 3.</label><caption><p><italic><tp:taxon-name><tp:taxon-name-part taxon-name-part-type="genus" reg="Phaeobotryon">Phaeobotryon</tp:taxon-name-part><tp:taxon-name-part taxon-name-part-type="species" reg="longiparaphysium">longiparaphysium</tp:taxon-name-part></tp:taxon-name></italic> (<named-content xmlns:xlink="http://www.w3.org/1999/xlink" content-type="dwc:institutional_code" xlink:title="Museum of Beijing Forestry University" xlink:href="http://grbio.org/institution/beijing-forestry-university" xlink:type="simple">BJFC</named-content>-S2372) <bold>A</bold> habit of conidiomata on twig <bold>B, E</bold> longitudinal section through a conidioma <bold>C, F</bold> transverse section of a conidioma <bold>D, G–J</bold> conidiogenous cells and conidia <bold>K</bold> conidia <bold>L</bold> colony on PDA after 14 days. Scale bars: 500 µm (<bold>A–C</bold>); 50 µm (<bold>E, F</bold>); 10 µm (<bold>D, G–K</bold>).</p></caption><graphic xmlns:xlink="http://www.w3.org/1999/xlink" xlink:href="mycokeys-112-001-g003.jpg" position="float" orientation="portrait" xlink:type="simple" id="oo_1214611.jpg"><uri content-type="original_file" xlink:type="simple">https://binary.pensoft.net/fig/1214611</uri></graphic></fig></tp:treatment-sec><tp:treatment-sec sec-type="description" id="SECID0ERYDI"><title>Culture characteristics.</title><p>Colonies on PDA with aerial mycelium, thick and fluffy at the edge, margin with undulate and irregular, initially white, gradually turning brown, finally becoming black, covering 40–50 mm after 7 days at 25 °C.</p></tp:treatment-sec><tp:treatment-sec sec-type="material" id="SECID0EWYDI"><title>Materials examined.</title><p>China • Hebei Province, Chengde City, Saihanba Forest Farm (<named-content xmlns:xlink="http://www.w3.org/1999/xlink" content-type="dwc:verbatimCoordinates" xlink:type="simple"><named-content content-type="geo-json" specific-use="{&#34;type&#34;:&#34;Point&#34;,&#34;coordinates&#34;:[117.429303,42.476967]}" id="NCID0E6YDI" xlink:type="simple">42°28'37.08"N, 117°25'45.49"E</named-content></named-content>), alt. 1657 m, on branches of <tp:taxon-name><tp:taxon-name-part taxon-name-part-type="genus" reg="Larix">Larix</tp:taxon-name-part><tp:taxon-name-part taxon-name-part-type="species" reg="gmelinii">gmelinii</tp:taxon-name-part><tp:taxon-name-part taxon-name-part-type="infraspecific-rank">var.</tp:taxon-name-part><tp:taxon-name-part taxon-name-part-type="variety" reg="principis-rupprechtii">principis-rupprechtii</tp:taxon-name-part></tp:taxon-name>, 10, Jul. 2023, C.M. Tian, C. Peng, S.J. Li, Y. Yuan, M.W. Zhang (holotype <named-content xmlns:xlink="http://www.w3.org/1999/xlink" content-type="dwc:institutional_code" xlink:title="Museum of Beijing Forestry University" xlink:href="http://grbio.org/institution/beijing-forestry-university" xlink:type="simple">BJFC</named-content>-S2372, ex-holotype cultures <abbrev xmlns:xlink="http://www.w3.org/1999/xlink" xlink:title="China Forestry Culture Collection Center" id="ABBRID0EZZDI" xlink:type="simple">CFCC</abbrev> 70807, <abbrev xmlns:xlink="http://www.w3.org/1999/xlink" xlink:title="China Forestry Culture Collection Center" id="ABBRID0E4ZDI" xlink:type="simple">CFCC</abbrev> 70808). China • Jilin Province, Yanbian Korean Autonomous Prefecture, Yanji City, Maoershan National Forest (<named-content xmlns:xlink="http://www.w3.org/1999/xlink" content-type="dwc:verbatimCoordinates" xlink:type="simple"><named-content content-type="geo-json" specific-use="{&#34;type&#34;:&#34;Point&#34;,&#34;coordinates&#34;:[129.473350,42.853600]}" id="NCID0EE1DI" xlink:type="simple">42°51'12.96"N, 129°28'24.06"E</named-content></named-content>), alt. 297 m, on branches of <italic><tp:taxon-name><tp:taxon-name-part taxon-name-part-type="genus" reg="Larix">Larix</tp:taxon-name-part><tp:taxon-name-part taxon-name-part-type="species" reg="olgensis">olgensis</tp:taxon-name-part></tp:taxon-name></italic>, 7, Sept, 2022, C. Peng, X.Y. Zhang (<named-content xmlns:xlink="http://www.w3.org/1999/xlink" content-type="dwc:institutional_code" xlink:title="Museum of Beijing Forestry University" xlink:href="http://grbio.org/institution/beijing-forestry-university" xlink:type="simple">BJFC</named-content>-S2373, living culture <abbrev xmlns:xlink="http://www.w3.org/1999/xlink" xlink:title="China Forestry Culture Collection Center" id="ABBRID0EY1DI" xlink:type="simple">CFCC</abbrev> 70809).</p></tp:treatment-sec><tp:treatment-sec sec-type="notes" id="SECID0E31DI"><title>Notes.</title><p><italic><tp:taxon-name><tp:taxon-name-part taxon-name-part-type="genus" reg="Phaeobotryon">Phaeobotryon</tp:taxon-name-part><tp:taxon-name-part taxon-name-part-type="species" reg="longiparaphysium">longiparaphysium</tp:taxon-name-part></tp:taxon-name></italic> formed a distinct clade (<abbrev xmlns:xlink="http://www.w3.org/1999/xlink" xlink:title="maximum parsimony" id="ABBRID0EN2DI" xlink:type="simple">MP</abbrev>/<abbrev xmlns:xlink="http://www.w3.org/1999/xlink" xlink:title="maximum likelihood" id="ABBRID0ER2DI" xlink:type="simple">ML</abbrev>/<abbrev xmlns:xlink="http://www.w3.org/1999/xlink" xlink:title="Bayesian inference" id="ABBRID0EV2DI" xlink:type="simple">BI</abbrev> = 97/99/1) in the multi-locus analyses and is sister to <italic><tp:taxon-name><tp:taxon-name-part taxon-name-part-type="genus" reg="Phaeobotryon">P.</tp:taxon-name-part><tp:taxon-name-part taxon-name-part-type="species" reg="laricinum">laricinum</tp:taxon-name-part></tp:taxon-name></italic> (Fig. <xref ref-type="fig" rid="F1">1</xref>). These two species can be distinguished based on the <abbrev xmlns:xlink="http://www.w3.org/1999/xlink" xlink:title="internal transcribed spacer" id="ABBRID0EI3DI" xlink:type="simple">ITS</abbrev>, <abbrev xmlns:xlink="http://www.w3.org/1999/xlink" xlink:title="nuclear ribosomal large subunit" id="ABBRID0EM3DI" xlink:type="simple">LSU</abbrev>, and <italic><abbrev xmlns:xlink="http://www.w3.org/1999/xlink" xlink:title="translation elongation factor 1-alpha" id="ABBRID0ER3DI" xlink:type="simple">tef1-α</abbrev></italic> loci, with <italic><tp:taxon-name><tp:taxon-name-part taxon-name-part-type="genus" reg="Phaeobotryon">P.</tp:taxon-name-part><tp:taxon-name-part taxon-name-part-type="species" reg="longiparaphysium">longiparaphysium</tp:taxon-name-part></tp:taxon-name></italic> exhibiting 29 bp differences from <italic><tp:taxon-name><tp:taxon-name-part taxon-name-part-type="genus" reg="Phaeobotryon">P.</tp:taxon-name-part><tp:taxon-name-part taxon-name-part-type="species" reg="laricinum">laricinum</tp:taxon-name-part></tp:taxon-name></italic> (5/535 in <abbrev xmlns:xlink="http://www.w3.org/1999/xlink" xlink:title="internal transcribed spacer" id="ABBRID0EL4DI" xlink:type="simple">ITS</abbrev>, 5/780 in <abbrev xmlns:xlink="http://www.w3.org/1999/xlink" xlink:title="nuclear ribosomal large subunit" id="ABBRID0EP4DI" xlink:type="simple">LSU</abbrev>, and 19/291 in <italic><abbrev xmlns:xlink="http://www.w3.org/1999/xlink" xlink:title="translation elongation factor 1-alpha" id="ABBRID0EU4DI" xlink:type="simple">tef1-α</abbrev></italic>). Furthermore, <italic><tp:taxon-name><tp:taxon-name-part taxon-name-part-type="genus" reg="Phaeobotryon">P.</tp:taxon-name-part><tp:taxon-name-part taxon-name-part-type="species" reg="longiparaphysium">longiparaphysium</tp:taxon-name-part></tp:taxon-name></italic> (L/W = 1.7 ± 0.2) can be distinguished from <italic><tp:taxon-name><tp:taxon-name-part taxon-name-part-type="genus" reg="Phaeobotryon">P.</tp:taxon-name-part><tp:taxon-name-part taxon-name-part-type="species" reg="laricinum">laricinum</tp:taxon-name-part></tp:taxon-name></italic> (L/W = 2.3 ± 0.3) by its smaller conidial L/W ratio (Table <xref ref-type="table" rid="T3">3</xref>).</p></tp:treatment-sec><tp:treatment-sec><!--Section generated to contain objects referenced in tp:taxon-treatment.--><fig id="F1" position="float" orientation="portrait"><object-id xmlns:xlink="http://www.w3.org/1999/xlink" content-type="doi" xlink:type="simple">10.3897/mycokeys.112.139053.figure1</object-id><object-id xmlns:xlink="http://www.w3.org/1999/xlink" content-type="arpha" xlink:type="simple">A6C50A71-FA41-5CDB-9CFB-9D24ECAF0D67</object-id><label>Figure 1.</label><caption><p>Phylogenetic tree inferred from <abbrev xmlns:xlink="http://www.w3.org/1999/xlink" xlink:title="maximum likelihood" id="ABBRID0E1SCI" xlink:type="simple">ML</abbrev> analysis based on combined <abbrev xmlns:xlink="http://www.w3.org/1999/xlink" xlink:title="internal transcribed spacer" id="ABBRID0E5SCI" xlink:type="simple">ITS</abbrev>, <abbrev xmlns:xlink="http://www.w3.org/1999/xlink" xlink:title="nuclear ribosomal large subunit" id="ABBRID0ECTCI" xlink:type="simple">LSU</abbrev>, and <italic><abbrev xmlns:xlink="http://www.w3.org/1999/xlink" xlink:title="translation elongation factor 1-alpha" id="ABBRID0EHTCI" xlink:type="simple">tef1-α</abbrev></italic> sequence data of <italic><tp:taxon-name><tp:taxon-name-part taxon-name-part-type="genus" reg="Phaeobotryon">Phaeobotryon</tp:taxon-name-part></tp:taxon-name></italic> isolates. The tree was rooted in <italic><tp:taxon-name><tp:taxon-name-part taxon-name-part-type="genus" reg="Lasiodiplodia">Lasiodiplodia</tp:taxon-name-part><tp:taxon-name-part taxon-name-part-type="species" reg="theobromae">theobromae</tp:taxon-name-part></tp:taxon-name></italic> (CBS 164.96). The <abbrev xmlns:xlink="http://www.w3.org/1999/xlink" xlink:title="maximum parsimony" id="ABBRID0E4TCI" xlink:type="simple">MP</abbrev>, <abbrev xmlns:xlink="http://www.w3.org/1999/xlink" xlink:title="maximum likelihood" id="ABBRID0EBUCI" xlink:type="simple">ML</abbrev> (≥ 50%), and <abbrev xmlns:xlink="http://www.w3.org/1999/xlink" xlink:title="Bayesian inference" id="ABBRID0EFUCI" xlink:type="simple">BI</abbrev> (≥ 0.9) bootstrap values are given at nodes (<abbrev xmlns:xlink="http://www.w3.org/1999/xlink" xlink:title="maximum parsimony" id="ABBRID0EJUCI" xlink:type="simple">MP</abbrev>/<abbrev xmlns:xlink="http://www.w3.org/1999/xlink" xlink:title="maximum likelihood" id="ABBRID0ENUCI" xlink:type="simple">ML</abbrev>/<abbrev xmlns:xlink="http://www.w3.org/1999/xlink" xlink:title="Bayesian inference" id="ABBRID0ERUCI" xlink:type="simple">BI</abbrev>). Isolates from this study are marked in blue, ex-type strains are marked in bold, and new species are in a colored font.</p></caption><graphic xmlns:xlink="http://www.w3.org/1999/xlink" xlink:href="mycokeys-112-001-g001.jpg" position="float" orientation="portrait" xlink:type="simple" id="oo_1214609.jpg"><uri content-type="original_file" xlink:type="simple">https://binary.pensoft.net/fig/1214609</uri></graphic></fig><table-wrap id="T3" position="float" orientation="portrait"><label>Table 3.</label><caption><p>Conidia comparison of species in <italic><tp:taxon-name><tp:taxon-name-part taxon-name-part-type="genus" reg="Phaeobotryon">Phaeobotryon</tp:taxon-name-part></tp:taxon-name></italic> (new species in bold).</p></caption><table id="TID0EEDDI" rules="all"><tbody><tr><th rowspan="1" colspan="1">Species</th><th rowspan="1" colspan="1">Septation</th><th rowspan="1" colspan="1">colour</th><th rowspan="1" colspan="1">size (μm)</th><th rowspan="1" colspan="1">Reference</th></tr><tr><td rowspan="1" colspan="1">
                      <italic>
                        <tp:taxon-name><tp:taxon-name-part taxon-name-part-type="genus" reg="Phaeobotryon">Phaeobotryon</tp:taxon-name-part><tp:taxon-name-part taxon-name-part-type="species" reg="aplosporum">aplosporum</tp:taxon-name-part></tp:taxon-name>
                      </italic>
                    </td><td rowspan="1" colspan="1">aseptate</td><td rowspan="1" colspan="1">dark brick</td><td rowspan="1" colspan="1">15–21.5 × 5.5–7</td><td rowspan="1" colspan="1">
                      <xref ref-type="bibr" rid="B13">Pan et al. 2019</xref>
                    </td></tr><tr><td rowspan="1" colspan="1">
                      <italic>
                        <tp:taxon-name><tp:taxon-name-part taxon-name-part-type="genus" reg="Phaeobotryon">P.</tp:taxon-name-part><tp:taxon-name-part taxon-name-part-type="species" reg="cercidis">cercidis</tp:taxon-name-part></tp:taxon-name>
                      </italic>
                    </td><td rowspan="1" colspan="1">No record</td><td rowspan="1" colspan="1">No record</td><td rowspan="1" colspan="1">No record</td><td rowspan="1" colspan="1">
                      <xref ref-type="bibr" rid="B16">Phillips et al. 2008</xref>
                    </td></tr><tr><td rowspan="1" colspan="1">
                      <italic>
                        <tp:taxon-name><tp:taxon-name-part taxon-name-part-type="genus" reg="Phaeobotryon">P.</tp:taxon-name-part><tp:taxon-name-part taxon-name-part-type="species" reg="cupressi">cupressi</tp:taxon-name-part></tp:taxon-name>
                      </italic>
                    </td><td rowspan="1" colspan="1">1-septate</td><td rowspan="1" colspan="1">brown</td><td rowspan="1" colspan="1">19.8–30 × 10.2–17, L/W = 2 ± 0.3</td><td rowspan="1" colspan="1">
                      <xref ref-type="bibr" rid="B1">Abdollahzadeh et al. 2009</xref>
                    </td></tr><tr><td rowspan="1" colspan="1">
                      <italic>
                        <tp:taxon-name><tp:taxon-name-part taxon-name-part-type="genus" reg="Phaeobotryon">P.</tp:taxon-name-part><tp:taxon-name-part taxon-name-part-type="species" reg="fraxini">fraxini</tp:taxon-name-part></tp:taxon-name>
                      </italic>
                    </td><td rowspan="1" colspan="1">1-septate</td><td rowspan="1" colspan="1">brownish yellow to dark brown</td><td rowspan="1" colspan="1">13.0–20.0 × 7.0–10.0</td><td rowspan="1" colspan="1">
                      <xref ref-type="bibr" rid="B28">Wu et al. 2024</xref>
                    </td></tr><tr><td rowspan="1" colspan="1">
                      <italic>
                        <tp:taxon-name><tp:taxon-name-part taxon-name-part-type="genus" reg="Phaeobotryon">P.</tp:taxon-name-part><tp:taxon-name-part taxon-name-part-type="species" reg="juniperi">juniperi</tp:taxon-name-part></tp:taxon-name>
                      </italic>
                    </td><td rowspan="1" colspan="1">1-septate</td><td rowspan="1" colspan="1">dark brown</td><td rowspan="1" colspan="1">23–28.5 × 11.5–14</td><td rowspan="1" colspan="1">
                      <xref ref-type="bibr" rid="B14">Peng et al. 2023</xref>
                    </td></tr><tr><td rowspan="1" colspan="1">
                      <bold>
                        <italic>
                          <tp:taxon-name><tp:taxon-name-part taxon-name-part-type="genus" reg="Phaeobotryon">P.</tp:taxon-name-part><tp:taxon-name-part taxon-name-part-type="species" reg="laricinum">laricinum</tp:taxon-name-part></tp:taxon-name>
                        </italic>
                      </bold>
                    </td><td rowspan="1" colspan="1">
                      <bold>aseptate</bold>
                    </td><td rowspan="1" colspan="1">
                      <bold>dark brown</bold>
                    </td><td rowspan="1" colspan="1">
                      <bold>27.5–37 × 10–18, L/W = 2.3 ± 0.3</bold>
                    </td><td rowspan="1" colspan="1">
                      <bold>This study</bold>
                    </td></tr><tr><td rowspan="1" colspan="1">
                      <bold>
                        <italic>
                          <tp:taxon-name><tp:taxon-name-part taxon-name-part-type="genus" reg="Phaeobotryon">P.</tp:taxon-name-part><tp:taxon-name-part taxon-name-part-type="species" reg="longiparaphysium">longiparaphysium</tp:taxon-name-part></tp:taxon-name>
                        </italic>
                      </bold>
                    </td><td rowspan="1" colspan="1">
                      <bold>aseptate</bold>
                    </td><td rowspan="1" colspan="1">
                      <bold>dark brown</bold>
                    </td><td rowspan="1" colspan="1">
                      <bold>24–36.5 × 15–20.5, L/W = 1.7 ± 0.2</bold>
                    </td><td rowspan="1" colspan="1">
                      <bold>This study</bold>
                    </td></tr><tr><td rowspan="1" colspan="1">
                      <italic>
                        <tp:taxon-name><tp:taxon-name-part taxon-name-part-type="genus" reg="Phaeobotryon">P.</tp:taxon-name-part><tp:taxon-name-part taxon-name-part-type="species" reg="mamane">mamane</tp:taxon-name-part></tp:taxon-name>
                      </italic>
                    </td><td rowspan="1" colspan="1">1(–2)-septate</td><td rowspan="1" colspan="1">brown</td><td rowspan="1" colspan="1">30–43 × 12–16</td><td rowspan="1" colspan="1"><xref ref-type="bibr" rid="B16">Phillips et al. 2008</xref>, <xref ref-type="bibr" rid="B17">2013</xref></td></tr><tr><td rowspan="1" colspan="1">
                      <italic>
                        <tp:taxon-name><tp:taxon-name-part taxon-name-part-type="genus" reg="Phaeobotryon">P.</tp:taxon-name-part><tp:taxon-name-part taxon-name-part-type="species" reg="negundinis">negundinis</tp:taxon-name-part></tp:taxon-name>
                      </italic>
                    </td><td rowspan="1" colspan="1">aseptate</td><td rowspan="1" colspan="1">dark brown</td><td rowspan="1" colspan="1">16–24.5 × 7.9–11.5</td><td rowspan="1" colspan="1">
                      <xref ref-type="bibr" rid="B5">Daranagama et al. 2016</xref>
                    </td></tr><tr><td rowspan="1" colspan="1">
                      <italic>
                        <tp:taxon-name><tp:taxon-name-part taxon-name-part-type="genus" reg="Phaeobotryon">P.</tp:taxon-name-part><tp:taxon-name-part taxon-name-part-type="species" reg="platycladi">platycladi</tp:taxon-name-part></tp:taxon-name>
                      </italic>
                    </td><td rowspan="1" colspan="1">aseptate, rarely becoming 1-septate</td><td rowspan="1" colspan="1">initially hyaline</td><td rowspan="1" colspan="1">23.0–31.0 × 9.5–12.5</td><td rowspan="1" colspan="1">
                      <xref ref-type="bibr" rid="B11">Lin et al. 2023</xref>
                    </td></tr><tr><td rowspan="1" colspan="1">
                      <italic>
                        <tp:taxon-name><tp:taxon-name-part taxon-name-part-type="genus" reg="Phaeobotryon">P.</tp:taxon-name-part><tp:taxon-name-part taxon-name-part-type="species" reg="quercicola">quercicola</tp:taxon-name-part></tp:taxon-name>
                      </italic>
                    </td><td rowspan="1" colspan="1">aseptate</td><td rowspan="1" colspan="1">hyaline</td><td rowspan="1" colspan="1">24–38 × 11–21.2, L/W = 2.1</td><td rowspan="1" colspan="1"><xref ref-type="bibr" rid="B15">Phillips et al. 2005</xref>, <xref ref-type="bibr" rid="B16">2008</xref></td></tr><tr><td rowspan="1" colspan="1">
                      <italic>
                        <tp:taxon-name><tp:taxon-name-part taxon-name-part-type="genus" reg="Phaeobotryon">P.</tp:taxon-name-part><tp:taxon-name-part taxon-name-part-type="species" reg="rhoinum">rhoinum</tp:taxon-name-part></tp:taxon-name>
                      </italic>
                    </td><td rowspan="1" colspan="1">1-septate</td><td rowspan="1" colspan="1">brown</td><td rowspan="1" colspan="1">18.5–21.5 × 7–9</td><td rowspan="1" colspan="1">
                      <xref ref-type="bibr" rid="B31">Zhu et al. 2018</xref>
                    </td></tr><tr><td rowspan="1" colspan="1">
                      <italic>
                        <tp:taxon-name><tp:taxon-name-part taxon-name-part-type="genus" reg="Phaeobotryon">P.</tp:taxon-name-part><tp:taxon-name-part taxon-name-part-type="species" reg="rhois">rhois</tp:taxon-name-part></tp:taxon-name>
                      </italic>
                    </td><td rowspan="1" colspan="1">1-septate</td><td rowspan="1" colspan="1">brown</td><td rowspan="1" colspan="1">19–25 × 10–12</td><td rowspan="1" colspan="1">
                      <xref ref-type="bibr" rid="B8">Fan et al. 2015</xref>
                    </td></tr><tr><td rowspan="1" colspan="1">
                      <italic>
                        <tp:taxon-name><tp:taxon-name-part taxon-name-part-type="genus" reg="Phaeobotryon">P.</tp:taxon-name-part><tp:taxon-name-part taxon-name-part-type="species" reg="spiraeae">spiraeae</tp:taxon-name-part></tp:taxon-name>
                      </italic>
                    </td><td rowspan="1" colspan="1">aseptate</td><td rowspan="1" colspan="1">dark brown</td><td rowspan="1" colspan="1">21–28.5 × 8.5–13.5</td><td rowspan="1" colspan="1">
                      <xref ref-type="bibr" rid="B27">Wijayawardene et al. 2021</xref>
                    </td></tr><tr><td rowspan="1" colspan="1">
                      <italic>
                        <tp:taxon-name><tp:taxon-name-part taxon-name-part-type="genus" reg="Phaeobotryon">P.</tp:taxon-name-part><tp:taxon-name-part taxon-name-part-type="species" reg="ulmi">ulmi</tp:taxon-name-part></tp:taxon-name>
                      </italic>
                    </td><td rowspan="1" colspan="1">1-septate</td><td rowspan="1" colspan="1">brown</td><td rowspan="1" colspan="1">26–34.5 × 15–20</td><td rowspan="1" colspan="1">
                      <xref ref-type="bibr" rid="B29">Zhang et al. 2021</xref>
                    </td></tr></tbody></table></table-wrap></tp:treatment-sec><ref-list><ref id="B13"><mixed-citation xmlns:xlink="http://www.w3.org/1999/xlink" xlink:type="simple"><person-group><name name-style="western"><surname>Pan</surname><given-names>M</given-names></name><name name-style="western"><surname>Zhu</surname><given-names>HY</given-names></name><name name-style="western"><surname>Bezerra</surname><given-names>JD</given-names></name><name name-style="western"><surname>Bonthond</surname><given-names>G</given-names></name><name name-style="western"><surname>Tian</surname><given-names>CM</given-names></name><name name-style="western"><surname>Fan</surname><given-names>XL</given-names></name></person-group> (<year>2019</year>) <article-title>Botryosphaerialean fungi causing canker and dieback of tree hosts from Mount Yudu in China.</article-title><source>Mycological Progress</source><volume>18</volume>(<issue>11</issue>): <fpage>1341</fpage>–<lpage>1361</lpage>. <ext-link xlink:href="10.1007/s11557-019-01532-z" ext-link-type="doi" xlink:type="simple">https://doi.org/10.1007/s11557-019-01532-z</ext-link></mixed-citation></ref><ref id="B16"><mixed-citation xmlns:xlink="http://www.w3.org/1999/xlink" xlink:type="simple"><person-group><name name-style="western"><surname>Phillips</surname><given-names>AJL</given-names></name><name name-style="western"><surname>Alves</surname><given-names>A</given-names></name><name name-style="western"><surname>Pennycook</surname><given-names>SR</given-names></name><name name-style="western"><surname>Johnston</surname><given-names>PR</given-names></name><name name-style="western"><surname>Ramaley</surname><given-names>A</given-names></name><name name-style="western"><surname>Akulov</surname><given-names>A</given-names></name><name name-style="western"><surname>Crous</surname><given-names>PW</given-names></name></person-group> (<year>2008</year>) <article-title>Resolving the phylogenetic and taxonomic status of dark-spored teleomorph genera in the <tp:taxon-name><tp:taxon-name-part taxon-name-part-type="family">Botryosphaeriaceae</tp:taxon-name-part></tp:taxon-name>.</article-title><source>Persoonia</source><volume>21</volume>(<issue>1</issue>): <fpage>29</fpage>–<lpage>55</lpage>. <ext-link xlink:href="10.3767/003158508X340742" ext-link-type="doi" xlink:type="simple">https://doi.org/10.3767/003158508X340742</ext-link></mixed-citation></ref><ref id="B1"><mixed-citation xmlns:xlink="http://www.w3.org/1999/xlink" xlink:type="simple"><person-group><name name-style="western"><surname>Abdollahzadeh</surname><given-names>J</given-names></name><name name-style="western"><surname>Goltapeh</surname><given-names>EM</given-names></name><name name-style="western"><surname>Javadi</surname><given-names>A</given-names></name><name name-style="western"><surname>Shams-Bakhsh</surname><given-names>M</given-names></name><name name-style="western"><surname>Zare</surname><given-names>R</given-names></name><name name-style="western"><surname>Phillips</surname><given-names>AJL</given-names></name></person-group> (<year>2009</year>) <article-title><italic><tp:taxon-name><tp:taxon-name-part taxon-name-part-type="genus">Barriopsis</tp:taxon-name-part><tp:taxon-name-part taxon-name-part-type="species">iraniana</tp:taxon-name-part></tp:taxon-name></italic> and <italic><tp:taxon-name><tp:taxon-name-part taxon-name-part-type="genus">Phaeobotryon</tp:taxon-name-part><tp:taxon-name-part taxon-name-part-type="species">cupressi</tp:taxon-name-part></tp:taxon-name></italic>: Two new species of the <tp:taxon-name><tp:taxon-name-part taxon-name-part-type="family">Botryosphaeriaceae</tp:taxon-name-part></tp:taxon-name> from trees in Iran.</article-title><source>Persoonia</source><volume>23</volume>(<issue>1</issue>): <fpage>1</fpage>–<lpage>8</lpage>. <ext-link xlink:href="10.3767/003158509X467552" ext-link-type="doi" xlink:type="simple">https://doi.org/10.3767/003158509X467552</ext-link></mixed-citation></ref><ref id="B28"><mixed-citation xmlns:xlink="http://www.w3.org/1999/xlink" xlink:type="simple"><person-group><name name-style="western"><surname>Wu</surname><given-names>YY</given-names></name><name name-style="western"><surname>Peng</surname><given-names>C</given-names></name><name name-style="western"><surname>Yuan</surname><given-names>R</given-names></name><name name-style="western"><surname>Zhang</surname><given-names>MW</given-names></name><name name-style="western"><surname>Hu</surname><given-names>Y</given-names></name><name name-style="western"><surname>Tian</surname><given-names>CM</given-names></name></person-group> (<year>2024</year>) <article-title>New species and records of <tp:taxon-name><tp:taxon-name-part taxon-name-part-type="order">Botryosphaeriales</tp:taxon-name-part></tp:taxon-name> (<tp:taxon-name><tp:taxon-name-part taxon-name-part-type="class">Dothideomycetes</tp:taxon-name-part></tp:taxon-name>) associated with tree dieback in Beijing, China.</article-title><source>MycoKeys</source><volume>106</volume>: <fpage>225</fpage>–<lpage>250</lpage>. <ext-link xlink:href="10.3897/mycokeys.106.122890" ext-link-type="doi" xlink:type="simple">https://doi.org/10.3897/mycokeys.106.122890</ext-link></mixed-citation></ref><ref id="B14"><mixed-citation xmlns:xlink="http://www.w3.org/1999/xlink" xlink:type="simple"><person-group><name name-style="western"><surname>Peng</surname><given-names>C</given-names></name><name name-style="western"><surname>Shi</surname><given-names>TY</given-names></name><name name-style="western"><surname>Xia</surname><given-names>GC</given-names></name><name name-style="western"><surname>Tian</surname><given-names>CM</given-names></name></person-group> (<year>2023</year>) <article-title>A New Species of <italic><tp:taxon-name><tp:taxon-name-part taxon-name-part-type="genus">Phaeobotryon</tp:taxon-name-part></tp:taxon-name></italic> from Galls of <italic><tp:taxon-name><tp:taxon-name-part taxon-name-part-type="genus">Juniperus</tp:taxon-name-part><tp:taxon-name-part taxon-name-part-type="species">formosana</tp:taxon-name-part></tp:taxon-name></italic> Branches in China.</article-title><source>Journal of Fungal Research</source><volume>21</volume>(<issue>1–3</issue>): <fpage>31</fpage>–<lpage>41</lpage>. <ext-link xlink:href="10.13341/j.jfr.2023.0004" ext-link-type="doi" xlink:type="simple">https://doi.org/10.13341/j.jfr.2023.0004</ext-link> [in Chinese]</mixed-citation></ref><ref id="B17"><mixed-citation xmlns:xlink="http://www.w3.org/1999/xlink" xlink:type="simple"><person-group><name name-style="western"><surname>Phillips</surname><given-names>AJL</given-names></name><name name-style="western"><surname>Alves</surname><given-names>A</given-names></name><name name-style="western"><surname>Abdollahzadeh</surname><given-names>J</given-names></name><name name-style="western"><surname>Slippers</surname><given-names>B</given-names></name><name name-style="western"><surname>Wingfield</surname><given-names>MJ</given-names></name><name name-style="western"><surname>Groenewald</surname><given-names>JZ</given-names></name><name name-style="western"><surname>Crous</surname><given-names>PW</given-names></name></person-group> (<year>2013</year>) <article-title>The <tp:taxon-name><tp:taxon-name-part taxon-name-part-type="family">Botryosphaeriaceae</tp:taxon-name-part></tp:taxon-name>: Genera and species known from culture.</article-title><source>Studies in Mycology</source><volume>76</volume>: <fpage>51</fpage>–<lpage>167</lpage>. <ext-link xlink:href="10.3114/sim0021" ext-link-type="doi" xlink:type="simple">https://doi.org/10.3114/sim0021</ext-link></mixed-citation></ref><ref id="B5"><mixed-citation xmlns:xlink="http://www.w3.org/1999/xlink" xlink:type="simple"><person-group><name name-style="western"><surname>Daranagama</surname><given-names>DA</given-names></name><name name-style="western"><surname>Thambugala</surname><given-names>KM</given-names></name><name name-style="western"><surname>Campino</surname><given-names>B</given-names></name><name name-style="western"><surname>Alves</surname><given-names>A</given-names></name><name name-style="western"><surname>Bulgakov</surname><given-names>TS</given-names></name><name name-style="western"><surname>Phillips</surname><given-names>AJL</given-names></name><name name-style="western"><surname>Liu</surname><given-names>XZ</given-names></name><name name-style="western"><surname>Hyde</surname><given-names>KD</given-names></name></person-group> (<year>2016</year>) <article-title><italic><tp:taxon-name><tp:taxon-name-part taxon-name-part-type="genus">Phaeobotryon</tp:taxon-name-part><tp:taxon-name-part taxon-name-part-type="species">negundinis</tp:taxon-name-part></tp:taxon-name></italic> sp. nov. (<tp:taxon-name><tp:taxon-name-part taxon-name-part-type="order">Botryosphaeriales</tp:taxon-name-part></tp:taxon-name>) from Russia.</article-title><source>Mycosphere</source><volume>7</volume>(<issue>7</issue>): <fpage>933</fpage>–<lpage>941</lpage>. <ext-link xlink:href="10.5943/mycosphere/si/1b/2" ext-link-type="doi" xlink:type="simple">https://doi.org/10.5943/mycosphere/si/1b/2</ext-link></mixed-citation></ref><ref id="B11"><mixed-citation xmlns:xlink="http://www.w3.org/1999/xlink" xlink:type="simple"><person-group><name name-style="western"><surname>Lin</surname><given-names>L</given-names></name><name name-style="western"><surname>Bai</surname><given-names>YK</given-names></name><name name-style="western"><surname>Pan</surname><given-names>M</given-names></name><name name-style="western"><surname>Tian</surname><given-names>CM</given-names></name><name name-style="western"><surname>Fan</surname><given-names>XL</given-names></name></person-group> (<year>2023</year>) <article-title>Morphology and molecular analyses reveal three new species of <tp:taxon-name><tp:taxon-name-part taxon-name-part-type="order">Botryosphaeriales</tp:taxon-name-part></tp:taxon-name> isolated from diseased plant branches in China.</article-title><source>MycoKeys</source><volume>97</volume>: <fpage>1</fpage>–<lpage>19</lpage>. <ext-link xlink:href="10.3897/mycokeys.97.102653" ext-link-type="doi" xlink:type="simple">https://doi.org/10.3897/mycokeys.97.102653</ext-link></mixed-citation></ref><ref id="B15"><mixed-citation xmlns:xlink="http://www.w3.org/1999/xlink" xlink:type="simple"><person-group><name name-style="western"><surname>Phillips</surname><given-names>AJL</given-names></name><name name-style="western"><surname>Alves</surname><given-names>A</given-names></name><name name-style="western"><surname>Correia</surname><given-names>A</given-names></name><name name-style="western"><surname>Luque</surname><given-names>J</given-names></name></person-group> (<year>2005</year>) <article-title>Two new species of <italic><tp:taxon-name><tp:taxon-name-part taxon-name-part-type="genus">Botryosphaeria</tp:taxon-name-part></tp:taxon-name></italic> with brown, 1-septate ascospores and <italic><tp:taxon-name><tp:taxon-name-part taxon-name-part-type="genus">Dothiorella</tp:taxon-name-part></tp:taxon-name></italic> anamorphs.</article-title><source>Mycologia</source><volume>97</volume>(<issue>2</issue>): <fpage>513</fpage>–<lpage>529</lpage>. <ext-link xlink:href="10.1080/15572536.2006.11832826" ext-link-type="doi" xlink:type="simple">https://doi.org/10.1080/15572536.2006.11832826</ext-link></mixed-citation></ref><ref id="B31"><mixed-citation xmlns:xlink="http://www.w3.org/1999/xlink" xlink:type="simple"><person-group><name name-style="western"><surname>Zhu</surname><given-names>HY</given-names></name><name name-style="western"><surname>Tian</surname><given-names>CM</given-names></name><name name-style="western"><surname>Fan</surname><given-names>XL</given-names></name></person-group> (<year>2018</year>) <article-title>Studies of botryosphaerialean fungi associated with canker and dieback of tree hosts in Dongling Mountain of China.</article-title><source>Phytotaxa</source><volume>348</volume>(<issue>2</issue>): <fpage>63</fpage>–<lpage>76</lpage>. <ext-link xlink:href="10.11646/phytotaxa.348.2.1" ext-link-type="doi" xlink:type="simple">https://doi.org/10.11646/phytotaxa.348.2.1</ext-link></mixed-citation></ref><ref id="B8"><mixed-citation xmlns:xlink="http://www.w3.org/1999/xlink" xlink:type="simple"><person-group><name name-style="western"><surname>Fan</surname><given-names>XL</given-names></name><name name-style="western"><surname>Hyde</surname><given-names>KD</given-names></name><name name-style="western"><surname>Liu</surname><given-names>JK</given-names></name><name name-style="western"><surname>Liang</surname><given-names>YM</given-names></name><name name-style="western"><surname>Tian</surname><given-names>CM</given-names></name></person-group> (<year>2015</year>) <article-title>Multigene phylogeny and morphology reveal <italic><tp:taxon-name><tp:taxon-name-part taxon-name-part-type="genus">Phaeobotryon</tp:taxon-name-part><tp:taxon-name-part taxon-name-part-type="species">rhois</tp:taxon-name-part></tp:taxon-name></italic> sp. nov. (<tp:taxon-name><tp:taxon-name-part taxon-name-part-type="order">Botryosphaeriales</tp:taxon-name-part></tp:taxon-name>, <tp:taxon-name><tp:taxon-name-part taxon-name-part-type="phylum">Ascomycota</tp:taxon-name-part></tp:taxon-name>).</article-title><source>Phytotaxa</source><volume>205</volume>(<issue>2</issue>): <fpage>90</fpage>–<lpage>98</lpage>. <ext-link xlink:href="10.11646/phytotaxa.205.2.2" ext-link-type="doi" xlink:type="simple">https://doi.org/10.11646/phytotaxa.205.2.2</ext-link></mixed-citation></ref><ref id="B27"><mixed-citation xmlns:xlink="http://www.w3.org/1999/xlink" xlink:type="simple"><person-group><name name-style="western"><surname>Wijayawardene</surname><given-names>NN</given-names></name><name name-style="western"><surname>Phillips</surname><given-names>AJL</given-names></name><name name-style="western"><surname>Tibpromma</surname><given-names>S</given-names></name><name name-style="western"><surname>Dai</surname><given-names>DQ</given-names></name><name name-style="western"><surname>Selbmann</surname><given-names>L</given-names></name><name name-style="western"><surname>Monteiro</surname><given-names>JS</given-names></name></person-group> (<year>2021</year>) <article-title>Looking for the undiscovered asexual taxa: Case studies from lesser studied life modes and habitats.</article-title><source>Mycosphere</source><volume>12</volume>(<issue>1</issue>): <fpage>471</fpage>–<lpage>490</lpage>. <ext-link xlink:href="10.5943/mycosphere/12/1/17" ext-link-type="doi" xlink:type="simple">https://doi.org/10.5943/mycosphere/12/1/17</ext-link></mixed-citation></ref><ref id="B29"><mixed-citation xmlns:xlink="http://www.w3.org/1999/xlink" xlink:type="simple"><person-group><name name-style="western"><surname>Zhang</surname><given-names>W</given-names></name><name name-style="western"><surname>Groenewald</surname><given-names>JZ</given-names></name><name name-style="western"><surname>Lombard</surname><given-names>L</given-names></name><name name-style="western"><surname>Schumacher</surname><given-names>RK</given-names></name><name name-style="western"><surname>Phillips</surname><given-names>AJL</given-names></name><name name-style="western"><surname>Crous</surname><given-names>PW</given-names></name></person-group> (<year>2021</year>) <article-title>Evaluating species in <tp:taxon-name><tp:taxon-name-part taxon-name-part-type="order">Botryosphaeriales</tp:taxon-name-part></tp:taxon-name>.</article-title><source>Persoonia</source><volume>46</volume>(<issue>1</issue>): <fpage>63</fpage>–<lpage>115</lpage>. <ext-link xlink:href="10.3767/persoonia.2021.46.03" ext-link-type="doi" xlink:type="simple">https://doi.org/10.3767/persoonia.2021.46.03</ext-link></mixed-citation></ref></ref-list></tp:taxon-treatment>
