# Supplementary material for: ﻿New species and records of Phaeobotryon (Botryosphaeriales, Botryosphaeriaceae) from Larix in China
Source: MycoKeys. 2025 Jan 6;112:1–15. doi: 10.3897/mycokeys.112.139053 (PMC11730088; doi:10.3897/mycokeys.112.139053)
Supplement: XML Treatment for Phaeobotryon aplosporum [file mycokeys.112.139053-treatment3.xml]

<!DOCTYPE tp:taxon-treatment
  PUBLIC "-//TaxonX//DTD Taxonomic Treatment Publishing DTD v0 20100105//EN" "tax-treatment-NSO.dtd">
<tp:taxon-treatment xmlns:tp="http://www.plazi.org/taxpub"><tp:treatment-meta><kwd-group><label>Taxon classification</label><kwd>
                <named-content content-type="kingdom">Fungi</named-content>
              </kwd><kwd>
                <named-content content-type="order">Botryosphaeriales</named-content>
              </kwd><kwd>
                <named-content content-type="family">Botryosphaeriaceae</named-content>
              </kwd></kwd-group><mixed-citation publication-type="journal"><person-group><name><surname>Zhu</surname><given-names>Yeting</given-names></name><name><surname>Liang</surname><given-names>Yingmei</given-names></name><name><surname>Peng</surname><given-names>Cheng</given-names></name></person-group><article-title>﻿New species and records of <italic><tp:taxon-name><tp:taxon-name-part taxon-name-part-type="genus" reg="Phaeobotryon">Phaeobotryon</tp:taxon-name-part></tp:taxon-name></italic> (<tp:taxon-name><tp:taxon-name-part taxon-name-part-type="order">Botryosphaeriales</tp:taxon-name-part></tp:taxon-name>, <tp:taxon-name><tp:taxon-name-part taxon-name-part-type="family">Botryosphaeriaceae</tp:taxon-name-part></tp:taxon-name>) from <italic><tp:taxon-name><tp:taxon-name-part taxon-name-part-type="genus" reg="Larix">Larix</tp:taxon-name-part></tp:taxon-name></italic> in China</article-title><source>MycoKeys</source><day>06</day><month>01</month><year>2025</year><volume>112</volume><fpage>1</fpage><lpage>15</lpage><pub-id pub-id-type="doi">10.3897/mycokeys.112.139053</pub-id></mixed-citation></tp:treatment-meta><tp:nomenclature><label>﻿</label><tp:taxon-name>
              <object-id xmlns:xlink="http://www.w3.org/1999/xlink" content-type="arpha" xlink:type="simple">5FDA8A85-C62C-5531-82D3-68B07338EE88</object-id>
              <tp:taxon-name-part taxon-name-part-type="genus" reg="Phaeobotryon">Phaeobotryon</tp:taxon-name-part>
              <tp:taxon-name-part taxon-name-part-type="species" reg="aplosporum">aplosporum</tp:taxon-name-part>
            </tp:taxon-name><tp:taxon-authority>M. Pan &amp; X.L. Fan, Mycol. Prog. 18(11): 1356 (2019)</tp:taxon-authority></tp:nomenclature><tp:treatment-sec sec-type="description" id="SECID0EW6DI"><title>Descriptions.</title><p>See <xref ref-type="bibr" rid="B13">Pan et al. 2019</xref>.</p></tp:treatment-sec><tp:treatment-sec sec-type="material" id="SECID0EBAAK"><title>Materials examined.</title><p>China • Jilin Province, Yanbian Korean Autonomous Prefecture, Yanji City, Maoershan National Forest (<named-content xmlns:xlink="http://www.w3.org/1999/xlink" content-type="dwc:verbatimCoordinates" xlink:type="simple"><named-content content-type="geo-json" specific-use="{&#34;type&#34;:&#34;Point&#34;,&#34;coordinates&#34;:[129.473350,42.853600]}" id="NCID0EKAAK" xlink:type="simple">42°51'12.96"N, 129°28'24.06"E</named-content></named-content>), alt. 297 m, on branches of <italic><tp:taxon-name><tp:taxon-name-part taxon-name-part-type="genus" reg="Larix">Larix</tp:taxon-name-part><tp:taxon-name-part taxon-name-part-type="species" reg="olgensis">olgensis</tp:taxon-name-part></tp:taxon-name></italic>, 7, Sept, 2022, C. Peng, X.Y. Zhang (<named-content xmlns:xlink="http://www.w3.org/1999/xlink" content-type="dwc:institutional_code" xlink:title="Museum of Beijing Forestry University" xlink:href="http://grbio.org/institution/beijing-forestry-university" xlink:type="simple">BJFC</named-content>-S2375, living culture <abbrev xmlns:xlink="http://www.w3.org/1999/xlink" xlink:title="China Forestry Culture Collection Center" id="ABBRID0E5AAK" xlink:type="simple">CFCC</abbrev> 70810, <abbrev xmlns:xlink="http://www.w3.org/1999/xlink" xlink:title="China Forestry Culture Collection Center" id="ABBRID0ECBAK" xlink:type="simple">CFCC</abbrev> 70811).</p></tp:treatment-sec><tp:treatment-sec sec-type="notes" id="SECID0EGBAK"><title>Notes.</title><p><italic><tp:taxon-name><tp:taxon-name-part taxon-name-part-type="genus" reg="Phaeobotryon">Phaeobotryon</tp:taxon-name-part><tp:taxon-name-part taxon-name-part-type="species" reg="aplosporum">aplosporum</tp:taxon-name-part></tp:taxon-name></italic> was first identified in <italic><tp:taxon-name><tp:taxon-name-part taxon-name-part-type="genus" reg="Rhus">Rhus</tp:taxon-name-part><tp:taxon-name-part taxon-name-part-type="species" reg="typhina">typhina</tp:taxon-name-part></tp:taxon-name></italic> and <italic><tp:taxon-name><tp:taxon-name-part taxon-name-part-type="genus" reg="Syzygium">Syzygium</tp:taxon-name-part><tp:taxon-name-part taxon-name-part-type="species" reg="aromaticum">aromaticum</tp:taxon-name-part></tp:taxon-name></italic> (<xref ref-type="bibr" rid="B13">Pan et al. 2019</xref>). Since then, this species has also been reported in <italic><tp:taxon-name><tp:taxon-name-part taxon-name-part-type="genus" reg="Juglans">Juglans</tp:taxon-name-part><tp:taxon-name-part taxon-name-part-type="species" reg="mandshurica">mandshurica</tp:taxon-name-part></tp:taxon-name></italic> (<xref ref-type="bibr" rid="B11">Lin et al. 2023</xref>), <italic><tp:taxon-name><tp:taxon-name-part taxon-name-part-type="genus" reg="Wisteria">Wisteria</tp:taxon-name-part><tp:taxon-name-part taxon-name-part-type="species" reg="floribunda">floribunda</tp:taxon-name-part></tp:taxon-name></italic>, <italic><tp:taxon-name><tp:taxon-name-part taxon-name-part-type="genus" reg="Malus">Malus</tp:taxon-name-part></tp:taxon-name></italic> sp., and <italic><tp:taxon-name><tp:taxon-name-part taxon-name-part-type="genus" reg="Kerria">Kerria</tp:taxon-name-part><tp:taxon-name-part taxon-name-part-type="species" reg="japonica">japonica</tp:taxon-name-part></tp:taxon-name></italic> (<xref ref-type="bibr" rid="B9">Hattori and Masuya 2023</xref>). In this study, we observed the asexual morph of <italic><tp:taxon-name><tp:taxon-name-part taxon-name-part-type="genus" reg="Phaeobotryon">P.</tp:taxon-name-part><tp:taxon-name-part taxon-name-part-type="species" reg="aplosporum">aplosporum</tp:taxon-name-part></tp:taxon-name></italic> (Fig. <xref ref-type="fig" rid="F4">4</xref>), which features unilocular conidiomata that differ from previously published descriptions for other hosts. It is known from previous literature reports that <italic><tp:taxon-name><tp:taxon-name-part taxon-name-part-type="genus" reg="Phaeobotryon">P.</tp:taxon-name-part><tp:taxon-name-part taxon-name-part-type="species" reg="quercicola">quercicola</tp:taxon-name-part></tp:taxon-name></italic> exhibits both unilocular conidiomata and multilocular conidiomata (<xref ref-type="bibr" rid="B16">Phillips et al. 2008</xref>), and <italic><tp:taxon-name><tp:taxon-name-part taxon-name-part-type="genus" reg="Phaeobotryon">P.</tp:taxon-name-part><tp:taxon-name-part taxon-name-part-type="species" reg="cupressi">cupressi</tp:taxon-name-part></tp:taxon-name></italic> mostly unilocular conidiomata on pine needles and mostly multilocular conidiomata on <italic><tp:taxon-name><tp:taxon-name-part taxon-name-part-type="genus" reg="Populus">Populus</tp:taxon-name-part></tp:taxon-name></italic> twigs (<xref ref-type="bibr" rid="B1">Abdollahzadeh et al. 2009</xref>). This suggests that both unilocular and multilocular conidiomata may coexist within the same species in this genus. Additionally, the other characteristics of <italic><tp:taxon-name><tp:taxon-name-part taxon-name-part-type="genus" reg="Phaeobotryon">P.</tp:taxon-name-part><tp:taxon-name-part taxon-name-part-type="species" reg="aplosporum">aplosporum</tp:taxon-name-part></tp:taxon-name></italic> in <italic><tp:taxon-name><tp:taxon-name-part taxon-name-part-type="genus" reg="Larix">L.</tp:taxon-name-part><tp:taxon-name-part taxon-name-part-type="species" reg="olgensis">olgensis</tp:taxon-name-part></tp:taxon-name></italic> we observed (Fig. <xref ref-type="fig" rid="F4">4</xref>) are consistent with those noted from other hosts. Phylogenetically, the isolates <abbrev xmlns:xlink="http://www.w3.org/1999/xlink" xlink:title="China Forestry Culture Collection Center" id="ABBRID0EPGAK" xlink:type="simple">CFCC</abbrev> 70810 and <abbrev xmlns:xlink="http://www.w3.org/1999/xlink" xlink:title="China Forestry Culture Collection Center" id="ABBRID0ETGAK" xlink:type="simple">CFCC</abbrev> 70811 clustered within a clade with <italic><tp:taxon-name><tp:taxon-name-part taxon-name-part-type="genus" reg="Phaeobotryon">P.</tp:taxon-name-part><tp:taxon-name-part taxon-name-part-type="species" reg="aplosporum">aplosporum</tp:taxon-name-part></tp:taxon-name></italic>, demonstrating high statistical support (<abbrev xmlns:xlink="http://www.w3.org/1999/xlink" xlink:title="maximum parsimony" id="ABBRID0ECHAK" xlink:type="simple">MP</abbrev>/<abbrev xmlns:xlink="http://www.w3.org/1999/xlink" xlink:title="maximum likelihood" id="ABBRID0EGHAK" xlink:type="simple">ML</abbrev>/<abbrev xmlns:xlink="http://www.w3.org/1999/xlink" xlink:title="Bayesian inference" id="ABBRID0EKHAK" xlink:type="simple">BI</abbrev> = 90/98/0.99) (Fig. <xref ref-type="fig" rid="F1">1</xref>). Therefore, the isolates <abbrev xmlns:xlink="http://www.w3.org/1999/xlink" xlink:title="China Forestry Culture Collection Center" id="ABBRID0ESHAK" xlink:type="simple">CFCC</abbrev> 70810 and <abbrev xmlns:xlink="http://www.w3.org/1999/xlink" xlink:title="China Forestry Culture Collection Center" id="ABBRID0EWHAK" xlink:type="simple">CFCC</abbrev> 70811 are identified as <italic><tp:taxon-name><tp:taxon-name-part taxon-name-part-type="genus" reg="Phaeobotryon">P.</tp:taxon-name-part><tp:taxon-name-part taxon-name-part-type="species" reg="aplosporum">aplosporum</tp:taxon-name-part></tp:taxon-name></italic>. This study extends the host range of <italic><tp:taxon-name><tp:taxon-name-part taxon-name-part-type="genus" reg="Phaeobotryon">P.</tp:taxon-name-part><tp:taxon-name-part taxon-name-part-type="species" reg="aplosporum">aplosporum</tp:taxon-name-part></tp:taxon-name></italic> to include <italic><tp:taxon-name><tp:taxon-name-part taxon-name-part-type="genus" reg="Larix">L.</tp:taxon-name-part><tp:taxon-name-part taxon-name-part-type="species" reg="olgensis">olgensis</tp:taxon-name-part></tp:taxon-name></italic>.</p><fig id="F4" position="float" orientation="portrait"><object-id xmlns:xlink="http://www.w3.org/1999/xlink" content-type="doi" xlink:type="simple">10.3897/mycokeys.112.139053.figure4</object-id><object-id xmlns:xlink="http://www.w3.org/1999/xlink" content-type="arpha" xlink:type="simple">F2F6CF02-724F-5408-9F73-E02C8C62C546</object-id><label>Figure 4.</label><caption><p><italic><tp:taxon-name><tp:taxon-name-part taxon-name-part-type="genus" reg="Phaeobotryon">Phaeobotryon</tp:taxon-name-part><tp:taxon-name-part taxon-name-part-type="species" reg="aplosporum">aplosporum</tp:taxon-name-part></tp:taxon-name></italic> (<named-content xmlns:xlink="http://www.w3.org/1999/xlink" content-type="dwc:institutional_code" xlink:title="Museum of Beijing Forestry University" xlink:href="http://grbio.org/institution/beijing-forestry-university" xlink:type="simple">BJFC</named-content>-S2375) <bold>A</bold> habit of conidiomata on twig <bold>B</bold> longitudinal section through a conidioma <bold>C</bold> transverse section of a conidioma <bold>D, E</bold> conidiogenous cells and conidia <bold>F</bold> conidia <bold>G</bold> colony on PDA after 7 days. Scale bars: 500 µm (<bold>A</bold>); 50 µm (<bold>B, C</bold>); 10 µm (<bold>D–F</bold>).</p></caption><graphic xmlns:xlink="http://www.w3.org/1999/xlink" xlink:href="mycokeys-112-001-g004.jpg" position="float" orientation="portrait" xlink:type="simple" id="oo_1214612.jpg"><uri content-type="original_file" xlink:type="simple">https://binary.pensoft.net/fig/1214612</uri></graphic></fig></tp:treatment-sec><tp:treatment-sec><!--Section generated to contain objects referenced in tp:taxon-treatment.--><fig id="F1" position="float" orientation="portrait"><object-id xmlns:xlink="http://www.w3.org/1999/xlink" content-type="doi" xlink:type="simple">10.3897/mycokeys.112.139053.figure1</object-id><object-id xmlns:xlink="http://www.w3.org/1999/xlink" content-type="arpha" xlink:type="simple">A6C50A71-FA41-5CDB-9CFB-9D24ECAF0D67</object-id><label>Figure 1.</label><caption><p>Phylogenetic tree inferred from <abbrev xmlns:xlink="http://www.w3.org/1999/xlink" xlink:title="maximum likelihood" id="ABBRID0E1SCI" xlink:type="simple">ML</abbrev> analysis based on combined <abbrev xmlns:xlink="http://www.w3.org/1999/xlink" xlink:title="internal transcribed spacer" id="ABBRID0E5SCI" xlink:type="simple">ITS</abbrev>, <abbrev xmlns:xlink="http://www.w3.org/1999/xlink" xlink:title="nuclear ribosomal large subunit" id="ABBRID0ECTCI" xlink:type="simple">LSU</abbrev>, and <italic><abbrev xmlns:xlink="http://www.w3.org/1999/xlink" xlink:title="translation elongation factor 1-alpha" id="ABBRID0EHTCI" xlink:type="simple">tef1-α</abbrev></italic> sequence data of <italic><tp:taxon-name><tp:taxon-name-part taxon-name-part-type="genus" reg="Phaeobotryon">Phaeobotryon</tp:taxon-name-part></tp:taxon-name></italic> isolates. The tree was rooted in <italic><tp:taxon-name><tp:taxon-name-part taxon-name-part-type="genus" reg="Lasiodiplodia">Lasiodiplodia</tp:taxon-name-part><tp:taxon-name-part taxon-name-part-type="species" reg="theobromae">theobromae</tp:taxon-name-part></tp:taxon-name></italic> (CBS 164.96). The <abbrev xmlns:xlink="http://www.w3.org/1999/xlink" xlink:title="maximum parsimony" id="ABBRID0E4TCI" xlink:type="simple">MP</abbrev>, <abbrev xmlns:xlink="http://www.w3.org/1999/xlink" xlink:title="maximum likelihood" id="ABBRID0EBUCI" xlink:type="simple">ML</abbrev> (≥ 50%), and <abbrev xmlns:xlink="http://www.w3.org/1999/xlink" xlink:title="Bayesian inference" id="ABBRID0EFUCI" xlink:type="simple">BI</abbrev> (≥ 0.9) bootstrap values are given at nodes (<abbrev xmlns:xlink="http://www.w3.org/1999/xlink" xlink:title="maximum parsimony" id="ABBRID0EJUCI" xlink:type="simple">MP</abbrev>/<abbrev xmlns:xlink="http://www.w3.org/1999/xlink" xlink:title="maximum likelihood" id="ABBRID0ENUCI" xlink:type="simple">ML</abbrev>/<abbrev xmlns:xlink="http://www.w3.org/1999/xlink" xlink:title="Bayesian inference" id="ABBRID0ERUCI" xlink:type="simple">BI</abbrev>). Isolates from this study are marked in blue, ex-type strains are marked in bold, and new species are in a colored font.</p></caption><graphic xmlns:xlink="http://www.w3.org/1999/xlink" xlink:href="mycokeys-112-001-g001.jpg" position="float" orientation="portrait" xlink:type="simple" id="oo_1214609.jpg"><uri content-type="original_file" xlink:type="simple">https://binary.pensoft.net/fig/1214609</uri></graphic></fig></tp:treatment-sec><ref-list><ref id="B13"><mixed-citation xmlns:xlink="http://www.w3.org/1999/xlink" xlink:type="simple"><person-group><name name-style="western"><surname>Pan</surname><given-names>M</given-names></name><name name-style="western"><surname>Zhu</surname><given-names>HY</given-names></name><name name-style="western"><surname>Bezerra</surname><given-names>JD</given-names></name><name name-style="western"><surname>Bonthond</surname><given-names>G</given-names></name><name name-style="western"><surname>Tian</surname><given-names>CM</given-names></name><name name-style="western"><surname>Fan</surname><given-names>XL</given-names></name></person-group> (<year>2019</year>) <article-title>Botryosphaerialean fungi causing canker and dieback of tree hosts from Mount Yudu in China.</article-title><source>Mycological Progress</source><volume>18</volume>(<issue>11</issue>): <fpage>1341</fpage>–<lpage>1361</lpage>. <ext-link xlink:href="10.1007/s11557-019-01532-z" ext-link-type="doi" xlink:type="simple">https://doi.org/10.1007/s11557-019-01532-z</ext-link></mixed-citation></ref><ref id="B11"><mixed-citation xmlns:xlink="http://www.w3.org/1999/xlink" xlink:type="simple"><person-group><name name-style="western"><surname>Lin</surname><given-names>L</given-names></name><name name-style="western"><surname>Bai</surname><given-names>YK</given-names></name><name name-style="western"><surname>Pan</surname><given-names>M</given-names></name><name name-style="western"><surname>Tian</surname><given-names>CM</given-names></name><name name-style="western"><surname>Fan</surname><given-names>XL</given-names></name></person-group> (<year>2023</year>) <article-title>Morphology and molecular analyses reveal three new species of <tp:taxon-name><tp:taxon-name-part taxon-name-part-type="order">Botryosphaeriales</tp:taxon-name-part></tp:taxon-name> isolated from diseased plant branches in China.</article-title><source>MycoKeys</source><volume>97</volume>: <fpage>1</fpage>–<lpage>19</lpage>. <ext-link xlink:href="10.3897/mycokeys.97.102653" ext-link-type="doi" xlink:type="simple">https://doi.org/10.3897/mycokeys.97.102653</ext-link></mixed-citation></ref><ref id="B9"><mixed-citation xmlns:xlink="http://www.w3.org/1999/xlink" xlink:type="simple"><person-group><name name-style="western"><surname>Hattori</surname><given-names>Y</given-names></name><name name-style="western"><surname>Masuya</surname><given-names>H</given-names></name></person-group> (<year>2023</year>) <article-title>First record of <italic><tp:taxon-name><tp:taxon-name-part taxon-name-part-type="genus">Phaeobotryon</tp:taxon-name-part><tp:taxon-name-part taxon-name-part-type="species">aplosporum</tp:taxon-name-part></tp:taxon-name></italic> (<tp:taxon-name><tp:taxon-name-part taxon-name-part-type="family">Botryosphaeriaceae</tp:taxon-name-part></tp:taxon-name>) in Japan.</article-title><source>Bulletin of the Forestry and Forest Products Research Institute</source><volume>22</volume>(<issue>3</issue>): <fpage>133</fpage>–<lpage>139</lpage>.</mixed-citation></ref><ref id="B16"><mixed-citation xmlns:xlink="http://www.w3.org/1999/xlink" xlink:type="simple"><person-group><name name-style="western"><surname>Phillips</surname><given-names>AJL</given-names></name><name name-style="western"><surname>Alves</surname><given-names>A</given-names></name><name name-style="western"><surname>Pennycook</surname><given-names>SR</given-names></name><name name-style="western"><surname>Johnston</surname><given-names>PR</given-names></name><name name-style="western"><surname>Ramaley</surname><given-names>A</given-names></name><name name-style="western"><surname>Akulov</surname><given-names>A</given-names></name><name name-style="western"><surname>Crous</surname><given-names>PW</given-names></name></person-group> (<year>2008</year>) <article-title>Resolving the phylogenetic and taxonomic status of dark-spored teleomorph genera in the <tp:taxon-name><tp:taxon-name-part taxon-name-part-type="family">Botryosphaeriaceae</tp:taxon-name-part></tp:taxon-name>.</article-title><source>Persoonia</source><volume>21</volume>(<issue>1</issue>): <fpage>29</fpage>–<lpage>55</lpage>. <ext-link xlink:href="10.3767/003158508X340742" ext-link-type="doi" xlink:type="simple">https://doi.org/10.3767/003158508X340742</ext-link></mixed-citation></ref><ref id="B1"><mixed-citation xmlns:xlink="http://www.w3.org/1999/xlink" xlink:type="simple"><person-group><name name-style="western"><surname>Abdollahzadeh</surname><given-names>J</given-names></name><name name-style="western"><surname>Goltapeh</surname><given-names>EM</given-names></name><name name-style="western"><surname>Javadi</surname><given-names>A</given-names></name><name name-style="western"><surname>Shams-Bakhsh</surname><given-names>M</given-names></name><name name-style="western"><surname>Zare</surname><given-names>R</given-names></name><name name-style="western"><surname>Phillips</surname><given-names>AJL</given-names></name></person-group> (<year>2009</year>) <article-title><italic><tp:taxon-name><tp:taxon-name-part taxon-name-part-type="genus">Barriopsis</tp:taxon-name-part><tp:taxon-name-part taxon-name-part-type="species">iraniana</tp:taxon-name-part></tp:taxon-name></italic> and <italic><tp:taxon-name><tp:taxon-name-part taxon-name-part-type="genus">Phaeobotryon</tp:taxon-name-part><tp:taxon-name-part taxon-name-part-type="species">cupressi</tp:taxon-name-part></tp:taxon-name></italic>: Two new species of the <tp:taxon-name><tp:taxon-name-part taxon-name-part-type="family">Botryosphaeriaceae</tp:taxon-name-part></tp:taxon-name> from trees in Iran.</article-title><source>Persoonia</source><volume>23</volume>(<issue>1</issue>): <fpage>1</fpage>–<lpage>8</lpage>. <ext-link xlink:href="10.3767/003158509X467552" ext-link-type="doi" xlink:type="simple">https://doi.org/10.3767/003158509X467552</ext-link></mixed-citation></ref></ref-list></tp:taxon-treatment>
