# Supplementary material for: ﻿New species and records of Phaeobotryon (Botryosphaeriales, Botryosphaeriaceae) from Larix in China
Source: MycoKeys. 2025 Jan 6;112:1–15. doi: 10.3897/mycokeys.112.139053 (PMC11730088; doi:10.3897/mycokeys.112.139053)
Supplement: XML Treatment for Phaeobotryon rhois [file mycokeys.112.139053-treatment4.xml]

<!DOCTYPE tp:taxon-treatment
  PUBLIC "-//TaxonX//DTD Taxonomic Treatment Publishing DTD v0 20100105//EN" "tax-treatment-NSO.dtd">
<tp:taxon-treatment xmlns:tp="http://www.plazi.org/taxpub"><tp:treatment-meta><kwd-group><label>Taxon classification</label><kwd>
                <named-content content-type="kingdom">Fungi</named-content>
              </kwd><kwd>
                <named-content content-type="order">Botryosphaeriales</named-content>
              </kwd><kwd>
                <named-content content-type="family">Botryosphaeriaceae</named-content>
              </kwd></kwd-group><mixed-citation publication-type="journal"><person-group><name><surname>Zhu</surname><given-names>Yeting</given-names></name><name><surname>Liang</surname><given-names>Yingmei</given-names></name><name><surname>Peng</surname><given-names>Cheng</given-names></name></person-group><article-title>﻿New species and records of <italic><tp:taxon-name><tp:taxon-name-part taxon-name-part-type="genus" reg="Phaeobotryon">Phaeobotryon</tp:taxon-name-part></tp:taxon-name></italic> (<tp:taxon-name><tp:taxon-name-part taxon-name-part-type="order">Botryosphaeriales</tp:taxon-name-part></tp:taxon-name>, <tp:taxon-name><tp:taxon-name-part taxon-name-part-type="family">Botryosphaeriaceae</tp:taxon-name-part></tp:taxon-name>) from <italic><tp:taxon-name><tp:taxon-name-part taxon-name-part-type="genus" reg="Larix">Larix</tp:taxon-name-part></tp:taxon-name></italic> in China</article-title><source>MycoKeys</source><day>06</day><month>01</month><year>2025</year><volume>112</volume><fpage>1</fpage><lpage>15</lpage><pub-id pub-id-type="doi">10.3897/mycokeys.112.139053</pub-id></mixed-citation></tp:treatment-meta><tp:nomenclature><label>﻿</label><tp:taxon-name>
              <object-id xmlns:xlink="http://www.w3.org/1999/xlink" content-type="arpha" xlink:type="simple">F516A9B3-DA5A-527D-A8B0-C993F2B2608A</object-id>
              <tp:taxon-name-part taxon-name-part-type="genus" reg="Phaeobotryon">Phaeobotryon</tp:taxon-name-part>
              <tp:taxon-name-part taxon-name-part-type="species" reg="rhois">rhois</tp:taxon-name-part>
            </tp:taxon-name><tp:taxon-authority>C.M. Tian, X.L. Fan &amp; K.D. Hyde, Phytotaxa 205(2): 95 (2015)</tp:taxon-authority></tp:nomenclature><tp:treatment-sec sec-type="description" id="SECID0ENLAK"><title>Descriptions.</title><p>See <xref ref-type="bibr" rid="B8">Fan et al. 2015</xref>.</p></tp:treatment-sec><tp:treatment-sec sec-type="material" id="SECID0EXLAK"><title>Materials examined.</title><p>China • Jilin Province, Yanbian Korean Autonomous Prefecture, Yanji City, Maoershan National Forest (<named-content xmlns:xlink="http://www.w3.org/1999/xlink" content-type="dwc:verbatimCoordinates" xlink:type="simple"><named-content content-type="geo-json" specific-use="{&#34;type&#34;:&#34;Point&#34;,&#34;coordinates&#34;:[129.473350,42.853600]}" id="NCID0EAMAK" xlink:type="simple">42°51'12.96"N, 129°28'24.06"E</named-content></named-content>), alt. 297 m, on branches of <italic><tp:taxon-name><tp:taxon-name-part taxon-name-part-type="genus" reg="Larix">Larix</tp:taxon-name-part><tp:taxon-name-part taxon-name-part-type="species" reg="olgensis">olgensis</tp:taxon-name-part></tp:taxon-name></italic>, 7, Sept, 2022, C. Peng, X.Y. Zhang (<named-content xmlns:xlink="http://www.w3.org/1999/xlink" content-type="dwc:institutional_code" xlink:title="Museum of Beijing Forestry University" xlink:href="http://grbio.org/institution/beijing-forestry-university" xlink:type="simple">BJFC</named-content>-S2374, living culture <abbrev xmlns:xlink="http://www.w3.org/1999/xlink" xlink:title="China Forestry Culture Collection Center" id="ABBRID0EUMAK" xlink:type="simple">CFCC</abbrev> 70812, CFCC70813).</p></tp:treatment-sec><tp:treatment-sec sec-type="notes" id="SECID0EYMAK"><title>Notes.</title><p><italic><tp:taxon-name><tp:taxon-name-part taxon-name-part-type="genus" reg="Phaeobotryon">Phaeobotryon</tp:taxon-name-part><tp:taxon-name-part taxon-name-part-type="species" reg="rhois">rhois</tp:taxon-name-part></tp:taxon-name></italic> was first discovered and reported on <italic><tp:taxon-name><tp:taxon-name-part taxon-name-part-type="genus" reg="Rhus">Rhus</tp:taxon-name-part><tp:taxon-name-part taxon-name-part-type="species" reg="typhina">typhina</tp:taxon-name-part></tp:taxon-name></italic> (<xref ref-type="bibr" rid="B8">Fan et al. 2015</xref>). This species has also been isolated from diseased branches of the hosts <italic><tp:taxon-name><tp:taxon-name-part taxon-name-part-type="genus" reg="Dioscorea">Dioscorea</tp:taxon-name-part><tp:taxon-name-part taxon-name-part-type="species" reg="nipponica">nipponica</tp:taxon-name-part></tp:taxon-name></italic>, <italic><tp:taxon-name><tp:taxon-name-part taxon-name-part-type="genus" reg="Platycladus">Platycladus</tp:taxon-name-part><tp:taxon-name-part taxon-name-part-type="species" reg="orientalis">orientalis</tp:taxon-name-part></tp:taxon-name></italic>, and <italic><tp:taxon-name><tp:taxon-name-part taxon-name-part-type="genus" reg="Rhamnus">Rhamnus</tp:taxon-name-part><tp:taxon-name-part taxon-name-part-type="species" reg="davurica">davurica</tp:taxon-name-part></tp:taxon-name></italic> (<xref ref-type="bibr" rid="B13">Pan et al. 2019</xref>), as well as from <tp:taxon-name><tp:taxon-name-part taxon-name-part-type="genus" reg="Populus">Populus</tp:taxon-name-part><tp:taxon-name-part taxon-name-part-type="species" reg="alba">alba</tp:taxon-name-part><tp:taxon-name-part taxon-name-part-type="infraspecific-rank">var.</tp:taxon-name-part><tp:taxon-name-part taxon-name-part-type="variety" reg="pyramidalis">pyramidalis</tp:taxon-name-part></tp:taxon-name> (<xref ref-type="bibr" rid="B11">Lin et al. 2023</xref>). Morphologically, its asexual morph (Fig. <xref ref-type="fig" rid="F5">5</xref>) aligns with the description provided by <xref ref-type="bibr" rid="B8">Fan et al. (2015)</xref>. Phylogenetically, the isolates <abbrev xmlns:xlink="http://www.w3.org/1999/xlink" xlink:title="China Forestry Culture Collection Center" id="ABBRID0E1PAK" xlink:type="simple">CFCC</abbrev> 70812 and <abbrev xmlns:xlink="http://www.w3.org/1999/xlink" xlink:title="China Forestry Culture Collection Center" id="ABBRID0E5PAK" xlink:type="simple">CFCC</abbrev> 70813 clustered within a clade alongside <italic><tp:taxon-name><tp:taxon-name-part taxon-name-part-type="genus" reg="Phaeobotryon">P.</tp:taxon-name-part><tp:taxon-name-part taxon-name-part-type="species" reg="rhois">rhois</tp:taxon-name-part></tp:taxon-name></italic>, demonstrating high statistical support (<abbrev xmlns:xlink="http://www.w3.org/1999/xlink" xlink:title="maximum parsimony" id="ABBRID0ENQAK" xlink:type="simple">MP</abbrev>/<abbrev xmlns:xlink="http://www.w3.org/1999/xlink" xlink:title="maximum likelihood" id="ABBRID0ERQAK" xlink:type="simple">ML</abbrev>/<abbrev xmlns:xlink="http://www.w3.org/1999/xlink" xlink:title="Bayesian inference" id="ABBRID0EVQAK" xlink:type="simple">BI</abbrev> = 96/99/0.99) (Fig. <xref ref-type="fig" rid="F1">1</xref>). The current study expands its host range to include <italic><tp:taxon-name><tp:taxon-name-part taxon-name-part-type="genus" reg="Larix">L.</tp:taxon-name-part><tp:taxon-name-part taxon-name-part-type="species" reg="olgensis">olgensis</tp:taxon-name-part></tp:taxon-name></italic>.</p><fig id="F5" position="float" orientation="portrait"><object-id xmlns:xlink="http://www.w3.org/1999/xlink" content-type="doi" xlink:type="simple">10.3897/mycokeys.112.139053.figure5</object-id><object-id xmlns:xlink="http://www.w3.org/1999/xlink" content-type="arpha" xlink:type="simple">A2EB1419-FB27-59E7-AE5B-335D31AC5423</object-id><label>Figure 5.</label><caption><p><italic><tp:taxon-name><tp:taxon-name-part taxon-name-part-type="genus" reg="Phaeobotryon">Phaeobotryon</tp:taxon-name-part><tp:taxon-name-part taxon-name-part-type="species" reg="rhois">rhois</tp:taxon-name-part></tp:taxon-name></italic> (<named-content xmlns:xlink="http://www.w3.org/1999/xlink" content-type="dwc:institutional_code" xlink:title="Museum of Beijing Forestry University" xlink:href="http://grbio.org/institution/beijing-forestry-university" xlink:type="simple">BJFC</named-content>-S2374) <bold>A</bold> habit of conidiomata on twig <bold>B</bold> longitudinal section through a conidioma <bold>C</bold> transverse section of a conidioma <bold>D–G</bold> conidiogenous cells and conidia <bold>H</bold> conidia <bold>I</bold> colony on PDA after 7 days. Scale bars: 500 µm (<bold>A</bold>); 50 µm (<bold>B, C</bold>); 10 µm (<bold>D–H</bold>).</p></caption><graphic xmlns:xlink="http://www.w3.org/1999/xlink" xlink:href="mycokeys-112-001-g005.jpg" position="float" orientation="portrait" xlink:type="simple" id="oo_1214613.jpg"><uri content-type="original_file" xlink:type="simple">https://binary.pensoft.net/fig/1214613</uri></graphic></fig></tp:treatment-sec><tp:treatment-sec><!--Section generated to contain objects referenced in tp:taxon-treatment.--><fig id="F1" position="float" orientation="portrait"><object-id xmlns:xlink="http://www.w3.org/1999/xlink" content-type="doi" xlink:type="simple">10.3897/mycokeys.112.139053.figure1</object-id><object-id xmlns:xlink="http://www.w3.org/1999/xlink" content-type="arpha" xlink:type="simple">A6C50A71-FA41-5CDB-9CFB-9D24ECAF0D67</object-id><label>Figure 1.</label><caption><p>Phylogenetic tree inferred from <abbrev xmlns:xlink="http://www.w3.org/1999/xlink" xlink:title="maximum likelihood" id="ABBRID0E1SCI" xlink:type="simple">ML</abbrev> analysis based on combined <abbrev xmlns:xlink="http://www.w3.org/1999/xlink" xlink:title="internal transcribed spacer" id="ABBRID0E5SCI" xlink:type="simple">ITS</abbrev>, <abbrev xmlns:xlink="http://www.w3.org/1999/xlink" xlink:title="nuclear ribosomal large subunit" id="ABBRID0ECTCI" xlink:type="simple">LSU</abbrev>, and <italic><abbrev xmlns:xlink="http://www.w3.org/1999/xlink" xlink:title="translation elongation factor 1-alpha" id="ABBRID0EHTCI" xlink:type="simple">tef1-α</abbrev></italic> sequence data of <italic><tp:taxon-name><tp:taxon-name-part taxon-name-part-type="genus" reg="Phaeobotryon">Phaeobotryon</tp:taxon-name-part></tp:taxon-name></italic> isolates. The tree was rooted in <italic><tp:taxon-name><tp:taxon-name-part taxon-name-part-type="genus" reg="Lasiodiplodia">Lasiodiplodia</tp:taxon-name-part><tp:taxon-name-part taxon-name-part-type="species" reg="theobromae">theobromae</tp:taxon-name-part></tp:taxon-name></italic> (CBS 164.96). The <abbrev xmlns:xlink="http://www.w3.org/1999/xlink" xlink:title="maximum parsimony" id="ABBRID0E4TCI" xlink:type="simple">MP</abbrev>, <abbrev xmlns:xlink="http://www.w3.org/1999/xlink" xlink:title="maximum likelihood" id="ABBRID0EBUCI" xlink:type="simple">ML</abbrev> (≥ 50%), and <abbrev xmlns:xlink="http://www.w3.org/1999/xlink" xlink:title="Bayesian inference" id="ABBRID0EFUCI" xlink:type="simple">BI</abbrev> (≥ 0.9) bootstrap values are given at nodes (<abbrev xmlns:xlink="http://www.w3.org/1999/xlink" xlink:title="maximum parsimony" id="ABBRID0EJUCI" xlink:type="simple">MP</abbrev>/<abbrev xmlns:xlink="http://www.w3.org/1999/xlink" xlink:title="maximum likelihood" id="ABBRID0ENUCI" xlink:type="simple">ML</abbrev>/<abbrev xmlns:xlink="http://www.w3.org/1999/xlink" xlink:title="Bayesian inference" id="ABBRID0ERUCI" xlink:type="simple">BI</abbrev>). Isolates from this study are marked in blue, ex-type strains are marked in bold, and new species are in a colored font.</p></caption><graphic xmlns:xlink="http://www.w3.org/1999/xlink" xlink:href="mycokeys-112-001-g001.jpg" position="float" orientation="portrait" xlink:type="simple" id="oo_1214609.jpg"><uri content-type="original_file" xlink:type="simple">https://binary.pensoft.net/fig/1214609</uri></graphic></fig></tp:treatment-sec><ref-list><ref id="B8"><mixed-citation xmlns:xlink="http://www.w3.org/1999/xlink" xlink:type="simple"><person-group><name name-style="western"><surname>Fan</surname><given-names>XL</given-names></name><name name-style="western"><surname>Hyde</surname><given-names>KD</given-names></name><name name-style="western"><surname>Liu</surname><given-names>JK</given-names></name><name name-style="western"><surname>Liang</surname><given-names>YM</given-names></name><name name-style="western"><surname>Tian</surname><given-names>CM</given-names></name></person-group> (<year>2015</year>) <article-title>Multigene phylogeny and morphology reveal <italic><tp:taxon-name><tp:taxon-name-part taxon-name-part-type="genus">Phaeobotryon</tp:taxon-name-part><tp:taxon-name-part taxon-name-part-type="species">rhois</tp:taxon-name-part></tp:taxon-name></italic> sp. nov. (<tp:taxon-name><tp:taxon-name-part taxon-name-part-type="order">Botryosphaeriales</tp:taxon-name-part></tp:taxon-name>, <tp:taxon-name><tp:taxon-name-part taxon-name-part-type="phylum">Ascomycota</tp:taxon-name-part></tp:taxon-name>).</article-title><source>Phytotaxa</source><volume>205</volume>(<issue>2</issue>): <fpage>90</fpage>–<lpage>98</lpage>. <ext-link xlink:href="10.11646/phytotaxa.205.2.2" ext-link-type="doi" xlink:type="simple">https://doi.org/10.11646/phytotaxa.205.2.2</ext-link></mixed-citation></ref><ref id="B13"><mixed-citation xmlns:xlink="http://www.w3.org/1999/xlink" xlink:type="simple"><person-group><name name-style="western"><surname>Pan</surname><given-names>M</given-names></name><name name-style="western"><surname>Zhu</surname><given-names>HY</given-names></name><name name-style="western"><surname>Bezerra</surname><given-names>JD</given-names></name><name name-style="western"><surname>Bonthond</surname><given-names>G</given-names></name><name name-style="western"><surname>Tian</surname><given-names>CM</given-names></name><name name-style="western"><surname>Fan</surname><given-names>XL</given-names></name></person-group> (<year>2019</year>) <article-title>Botryosphaerialean fungi causing canker and dieback of tree hosts from Mount Yudu in China.</article-title><source>Mycological Progress</source><volume>18</volume>(<issue>11</issue>): <fpage>1341</fpage>–<lpage>1361</lpage>. <ext-link xlink:href="10.1007/s11557-019-01532-z" ext-link-type="doi" xlink:type="simple">https://doi.org/10.1007/s11557-019-01532-z</ext-link></mixed-citation></ref><ref id="B11"><mixed-citation xmlns:xlink="http://www.w3.org/1999/xlink" xlink:type="simple"><person-group><name name-style="western"><surname>Lin</surname><given-names>L</given-names></name><name name-style="western"><surname>Bai</surname><given-names>YK</given-names></name><name name-style="western"><surname>Pan</surname><given-names>M</given-names></name><name name-style="western"><surname>Tian</surname><given-names>CM</given-names></name><name name-style="western"><surname>Fan</surname><given-names>XL</given-names></name></person-group> (<year>2023</year>) <article-title>Morphology and molecular analyses reveal three new species of <tp:taxon-name><tp:taxon-name-part taxon-name-part-type="order">Botryosphaeriales</tp:taxon-name-part></tp:taxon-name> isolated from diseased plant branches in China.</article-title><source>MycoKeys</source><volume>97</volume>: <fpage>1</fpage>–<lpage>19</lpage>. <ext-link xlink:href="10.3897/mycokeys.97.102653" ext-link-type="doi" xlink:type="simple">https://doi.org/10.3897/mycokeys.97.102653</ext-link></mixed-citation></ref></ref-list></tp:taxon-treatment>
